# Supplementary material for: Transhydrogenase and Growth Substrate Influence Lipid Hydrogen Isotope Ratios in Desulfovibrio alaskensis G20
Source: Front Microbiol. 2016 Jun 22;7:918. doi: 10.3389/fmicb.2016.00918 (PMC4916218; doi:10.3389/fmicb.2016.00918)
Supplement: Supplementary file 1 [file Data_Sheet_1.XLSX]

## Sheet: Retention Times and Order
ONTA_MalSO4_G20_14April	20150629_03	20150626_19
RT	RT	RT	shorthand	M+	RI*	Free fatty acid	Double Bond Position, as determined by DMDS addition
20.019	NA	NA	i-C14:0	242	1687.12	12-methyl tridecanoic acid	NA
21.839	21.636	21.624	i-C15:0	256	1789.68	13-methyl tetradecanic acid	NA
21.985	21.794	21.76	a-C15:0	256	1797.96	12-methyl tetradecanoic acid	NA
23.207	23.04	23.001	i-C16:1	268	1870.64	14-methyl pentadecenoic acid	Δ9
23.564	23.398	23.344	i-C16:0	270	1891.9	14-methyl pentadecanoic acid	NA
23.782	23.601	23.567	C16:1	268	1905.11	hexadecenoic acid	Δ9
24.152	23.979	23.932	C16:0	270	1928.14	hexadecanoic acid	NA
24.783	24.589	24.587	i-C17:1	282	1967.43	15-methyl hexadecenoic acid	Δ9
24.924	24.745	24.724	a-C17:1	282	1976.21	14-methyl hexadecenoic acid	Δ9
25.161	24.962	24.955	i-C17:0	284	1990.97	15-methyl hexadecanoic acid	NA
25.307	25.121	25.093	a-C17:0	284	2000.07	14-methyl hexadecanoic acid	NA
25.361	NA	25.151	C17:1	282	2003.59	heptadecenoic acid	ND
25.462	NA	25.253	C17:1	282	2010.18	heptadecenoic acid	ND
25.718	25.525	25.509	C17:0	284	2026.89	heptadecanoic acid	NA
26.38	26.187	26.174	iC18:1 ^	296	2070.1	16-methyl heptadecenoic acid	Δ11
26.682	26.489	26.471	i-C18:0	298	2089.82	16-methyl heptadecanoic acid	NA
26.951	26.787	26.745	C18:1	296	2107.7	octadecenoic acid	Δ11
27.314	27.129	27.06	C18:0	298	2132.43	octadecanoic acid	NA
35.278	35.062	35.062	C24:0	382	2738.36	tetracosanoic acid (standard)	NA
^Based on RI is not C18:1, based on loss post DMDS is not cycC18, spectra most like earlier iso-methyl hexadecanoic acid; is even chain length, so most likley not ante-.
*RI based on ONTA_MalSO4
**NA = not appicable
***ND = not determined
Elution order should be		iso-X:1
		anteiso-X:1
		iso-X:0
		anteiso-X:0
		X:1
		X:0

## Sheet: Sheet2
20.019
21.839	21.636	21.624
21.985	21.794	21.76
23.207	23.04	23.001
23.564	23.398	23.344
23.782	23.601	23.567
24.152	23.979	23.932
24.783	24.589	24.587
24.924	24.745	24.724
25.161	24.962	24.955
25.307	25.121	25.093
25.361		25.151
25.462		25.253
25.718	25.525	25.509
26.38	26.187	26.174
26.682	26.489	26.471
26.951	26.787	26.745
27.314	27.129	27.06
35.278	35.062	35.062
