# Supplementary material for: Transhydrogenase and Growth Substrate Influence Lipid Hydrogen Isotope Ratios in Desulfovibrio alaskensis G20
Source: Front Microbiol. 2016 Jun 22;7:918. doi: 10.3389/fmicb.2016.00918 (PMC4916218; doi:10.3389/fmicb.2016.00918)
Supplement: Supplementary file 2 [file Data_Sheet_2.XLSX]

## Sheet: FA abundance
	Peak Identity:	i-C15:0	a-C15:0	i-C16:1	i-C16:0	C16:1	C16:0	i-C17:1	a-C17:1	i-C17:0	a-C17:0	C17:1	C17:1	C17:0	C18:1	i-C18:0	C18:1	C18:0
	Pyru+SO4 WT	0.04	0.061	0.116	0.168	0.02	0.094	0.067	0.045	0.034	0.067	NA	NA	0.018	0.011	0.011	0.082	0.164
	Pyru+SO4 Δ1250	0.038	0.061	0.111	0.166	0.022	0.097	0.068	0.045	0.033	0.068	NA	NA	0.019	0.011	0.012	0.08	0.168
	Pyru+SO4 Δ1251	0.046	0.064	0.122	0.178	0.019	0.088	0.069	0.046	0.036	0.071	NA	NA	0.018	0.012	0.012	0.075	0.144
	Mal+SO4 WT	0.058	0.068	0.076	0.144	0.015	0.082	0.098	0.035	0.055	0.072	NA	NA	0.02	0.007	0.009	0.043	0.217
	Mal+SO4 Δ1250	0.027	0.063	0.102	0.132	0.006	0.038	0.132	0.048	0.076	0.184	NA	NA	0.028	0.019	0.016	0.034	0.093
	Mal+SO4 Δ1251	0.027	0.065	0.086	0.111	0.01	0.049	0.114	0.05	0.068	0.161	NA	NA	0.049	0.017	0.014	0.042	0.137
	Fum+SO4 WT	0.046	0.075	0.096	0.138	0.015	0.076	0.124	0.046	0.052	0.096	NA	NA	0.027	0.01	0.009	0.068	0.123
	Fum+SO4 Δ1250	0.034	0.067	0.099	0.122	0.009	0.04	0.134	0.052	0.066	0.162	NA	NA	0.03	0.017	0.014	0.037	0.117
	Fum+SO4 Δ1251	0.029	0.072	0.104	0.122	0.011	0.05	0.12	0.058	0.059	0.192	NA	NA	0.049	0.018	0.013	0.031	0.073
	Fum Ferm WT	0.058	0.046	0.099	0.129	0.017	0.068	0.166	0.054	0.085	0.071	0.012	0.01	0.028	0.011	0.008	0.058	0.081
	Fum Ferm Δ1250	0.048	0.044	0.111	0.153	0.009	0.043	0.193	0.053	0.101	0.135	NA	NA	0.01	0.019	0.016	0.021	0.046
	Fum Ferm Δ1251	0.033	0.042	0.122	0.132	0.009	0.027	0.21	0.055	0.105	0.163	NA	NA	0.009	0.025	0.017	0.022	0.028
	Pyru Ferm WT	0.067	0.027	0.028	0.049	0.027	0.12	0.179	0.064	0.077	0.046	NA	NA	0.008	NA	NA	0.117	0.191
	Pyru Ferm Δ1250	0.07	0.026	0.036	0.051	0.035	0.105	0.152	0.052	0.067	0.041	NA	NA	0.01	NA	NA	0.132	0.221
	Pyru Ferm Δ1251	0.078	0.027	0.034	0.061	0.025	0.109	0.171	0.056	0.078	0.045	NA	NA	0.011	NA	NA	0.114	0.191
	Each value is the average of 2-biological replicates, each injected once on the Agilent GC/MD, measured as fatty acid methyl esters (FAMEs) following derivitization.
	Biol Replicate StdDev of 0.08%,(N=195 peaks analyzed across all samples).
	FAME's are quantified relative to the internal methyl-C24 standard;NA = peaks were less than 0.5% and too low abundance for useful isotope measurements. Identified using the R.I. relative to a candle wax n-alkane standard
