# Supplementary material for: Transhydrogenase and Growth Substrate Influence Lipid Hydrogen Isotope Ratios in Desulfovibrio alaskensis G20
Source: Front Microbiol. 2016 Jun 22;7:918. doi: 10.3389/fmicb.2016.00918 (PMC4916218; doi:10.3389/fmicb.2016.00918)
Supplement: Supplementary file 3 [file Data_Sheet_3.XLSX]

## Sheet: FA H-isotopes
	These are the individual lipid 2ε_lip/H2O (‰), relative to medium water, post all necessary corrections for added methyl-group from FastFAME.
		Delta Retention Time (min, approx.)	1370	1380	1452	1472	1486	1507	1546	1555	1568	1578	1601	1642	1659	1675	1694
		Peak ID	iC15:0	aC15:0	iC16:1	iC16:0	C16:1	C16:0	iC17:1	aC17:1	iC17:0	aC17:0	C17:0	iC18:1	iC18:0	C18:1	C18:0
	Pyru+SO4 WT	2ε_lip/H2O (‰)	-159.608	-207.626	-204.135	-163.613	-254.158	-171.342	-186.639	-229.772	-168.171	-187.702	-127.899	-158.591	-110.836	-193.14	-162.927
	Pyru+SO4 WT	Stdev (‰)	10.132	5.25994	3.57735	4.42819	13.6366	4.67905	7.4112	5.42042	7.23385	4.56292	4.69589	-	-	5.90444	2.33504
	Pyru+SO4 WT	n (mes per biol rep.)	4	4	4	4	4	4	4	4	4	4	3	0.5	0.5	4	4
	Pyru+SO4 Δ1250	2ε_lip/H2O (‰)	-161.175	-206.493	-204.233	-164.685	-252.377	-169.239	-186.987	-225.372	-167.864	-186.699	-133.646			-195.101	-165.596
	Pyru+SO4 Δ1250	Stdev (‰)	9.45198	6.1519	5.31683	6.51016	16.7076	6.68267	5.26963	4.96119	7.70978	4.78425	13.809	-	-	6.22232	3.71922
	Pyru+SO4 Δ1250	n (#usable meas.)	4	4	4	4	4	4	3.5	4	4	4	3.5	-	-	4	4
	Pyru+SO4 Δ1251	2ε_lip/H2O (‰)	-164.264	-209.293	-205.64	-163.662	-256.54	-171.416	-189.807	-228.652	-168.113	-189.128	-132.951	-156.403	-111.879	-197.996	-163.633
	Pyru+SO4 Δ1251	Stdev (‰)	8.21248	3.94179	2.99985	3.09229	14.812	5.99444	3.29854	2.70887	4.0516	1.62408	11.9141	14.8639	9.56907	6.08222	2.80035
	Pyru+SO4 Δ1251	n (#usable meas.)	4	4	4	4	4	4	3.5	4	4	4	4	3	3	4	4
	Mal+SO4 WT	2ε_lip/H2O (‰)	-155.525	-194.377	-173.264	-133.989	-231.061	-153.863	-159.8	-201.193	-129.247	-161.488	-106.012		-56.2547	-154.812	-141.753
	Mal+SO4 WT	Stdev (‰)	17.3577	2.48233	8.88764	4.19374	11.7865	6.54912	7.34762	3.9464	5.19112	2.10204	6.97645	-	-	8.37766	2.86864
	Mal+SO4 WT	n (mes per biol rep.)	3.5	3.5	3.5	3.5	3.5	3.5	3.5	3.5	3.5	3.5	3.5	-	0.5	3.5	3.5
	Mal+SO4 Δ1250	2ε_lip/H2O (‰)	-87.3187	-140.286	-112.998	-68.5992	-190.503	-74.0953	-110.399	-152.271	-79.6765	-110.102	-47.0655	-58.5661	-2.22783	-73.6117	-53.5035
	Mal+SO4 Δ1250	Stdev (‰)	15.0495	2.93923	3.34067	4.41382	15.7248	6.0534	3.15584	5.78737	2.47092	3.63249	5.504	10.9914	6.26064	6.82723	4.3468
	Mal+SO4 Δ1250	n (#usable meas.)	3	3	3	3	2.5	3	3	3	3	3	3	2.5	2.5	3	3
	Mal+SO4 Δ1251	2ε_lip/H2O (‰)	-76.1509	-124.638	-87.5538	-37.0206	-167.029	-62.4126	-85.8241	-128.961	-53.2512	-87.3571	-37.7215	-19.0867	27.8007	-59.6748	-45.8085
	Mal+SO4 Δ1251	Stdev (‰)	12.2256	2.08143	4.86693	7.20652	16.4537	8.05626	4.09995	12.3442	8.31233	8.49108	9.75852	14.4148	12.5374	5.97204	6.47233
	Mal+SO4 Δ1251	n (#usable meas.)	3	3	3	3	2	3	3	3	3	3	3	2	2	3	3
	Fum+SO4 WT	2ε_lip/H2O (‰)	-154.048	-186.438	-168.694	-124.15	-206.74	-143.944	-157.229	-188.924	-127.191	-145.33	-94.0732	-107.317	-58.8613	-150.765	-123.043
	Fum+SO4 WT	Stdev (‰)	18.2949	6.58874	10.8331	10.7503	7.25829	8.60054	6.58529	6.64978	11.0572	6.81562	11.4201	14.1428	16.656	4.00385	7.16714
	Fum+SO4 WT	n (mes per biol rep.)	4	4	4	4	3.5	4	4	3.5	4	4	4	3	3	4	4
	Fum+SO4 Δ1250	2ε_lip/H2O (‰)	-120.42	-163.565	-134.867	-87.1772	-202.182	-107.367	-130.432	-166.914	-94.1187	-120.003	-77.2826	-86.8387	-23.859	-109.139	-91.9948
	Fum+SO4 Δ1250	Stdev (‰)	16.9913	5.00896	6.71229	9.21736	21.7921	5.04201	5.6047	10.638	11.1988	10.4876	14.2369	9.39519	9.4323	7.54881	6.52594
	Fum+SO4 Δ1250	n (#usable meas.)	5	5	5	5	4.5	5	5	4.5	5	5	5	5	4.5	5	5
	Fum+SO4 Δ1251	2ε_lip/H2O (‰)	-103.336	-135.392	-104.531	-44.417	-164.568	-75.4639	-100.644	-138.704	-60.1971	-88.3133	-52.6888	-45.0096	21.8946	-73.5991	-57.3521
	Fum+SO4 Δ1251	Stdev (‰)	31.4757	6.68497	10.8445	8.92123	12.2689	9.01696	5.34103	9.97833	9.72009	11.0011	8.50735	4.43635	6.76302	10.8289	9.04207
	Fum+SO4 Δ1251	n (#usable meas.)	4.5	4.5	4.5	4.5	3	4.5	4.5	4.5	4.5	4.5	4	4	3	4.5	4.5
	Fum Ferm WT	2ε_lip/H2O (‰)	-154.58	-185.125	-164.242	-130.314	-218.945	-141.179	-164.85	-202.837	-138.91	-162.223	-121.013	-111.089		-151.24	-129.793
	Fum Ferm WT	Stdev (‰)	27.9472	7.46856	10.6991	5.91652	3.50979	10.0713	6.34324	9.14828	2.94605	5.78086	6.62266	11.4387	-	4.61388	3.58631
	Fum Ferm WT	n (mes per biol rep.)	5	5	5	5	3	5	5	5	5	5	3.5	2	-	5	5
	Fum Ferm Δ1250	2ε_lip/H2O (‰)	-110.118	-150.527	-131.627	-87.1001		-136.378	-137.035	-177.46	-94.7945	-124.057		-65.2132		-116.371	-108.592
	Fum Ferm Δ1250	Stdev (‰)	13.6652	2.76757	10.5794	5.22593	-	14.1792	5.43752	14.2556	5.9747	8.03303	-	-	-	-	9.15051
	Fum Ferm Δ1250	n (#usable meas.)	3	4	4	4	-	4	4	4	4	4	-	2.5	-	2.5	3.5
	Fum Ferm Δ1251	2ε_lip/H2O (‰)	-71.0287	-119.567	-91.5159	-49.9562		-99.6402	-97.7761	-153.606	-61.7123	-93.5021		-47.6594		-65.6538	-51.4431
	Fum Ferm Δ1251	Stdev (‰)	3.97915	4.12699	2.98113	2.54316	-	8.81686	2.20885	4.58852	3.63392	2.20699	-	20.6246	-	-	-
	Fum Ferm Δ1251	n (#usable meas.)	2.5	2.5	2.5	2.5	-	2.5	2.5	2.5	2.5	2.5	-	2	-	1	1.5
	Pyru Ferm WT	2ε_lip/H2O (‰)	-156.258	-239.392	-186.834	-168.411	-187.509	-170.909	-186.355	-263.689	-158.219	-219.84				-166.823	-156.87
	Pyru Ferm WT	Stdev (‰)	7.58002	3.63754	22.9269	12.4564	10.451	4.25673	3.42326	3.74675	4.54827	4.62004	-	-	-	4.59501	3.32435
	Pyru Ferm WT	n (mes per biol rep.)	4.5	4.5	4.5	4.5	4.5	4.5	4.5	4.5	4.5	4.5	-	-	-	4.5	4.5
	Pyru Ferm Δ1250	2ε_lip/H2O (‰)	-144.535	-237.793	-172.625	-145.99	-145.99	-156.877	-183.796	-260.633	-155.883	-217.122				-171.77	-151.253
	Pyru Ferm Δ1250	Stdev (‰)	4.51945	2.82014	10.0111	4.91952	4.91952	3.35684	3.01192	2.75478	6.13384	6.17614	-	-	-	2.67671	5.91326
	Pyru Ferm Δ1250	n (#usable meas.)	4	4	4	4	4	4	4	4	4	4	-	-	-	4	4
	Pyru Ferm Δ1251	2ε_lip/H2O (‰)	-144.785	-241.775	-171.801	-152.017	-201.926	-164.846	-183.947	-259.538	-154.814	-215.239				-170.511	-154.849
	Pyru Ferm Δ1251	Stdev (‰)	3.04917	3.49494	9.64128	3.1864	19.1292	2.49346	3.20426	5.16295	5.45837	9.15199	-	-	-	2.79288	4.3437
	Pyru Ferm Δ1251	n (#usable meas.)	4	4	4	4	3.5	4	4	4	4	4	-	-	-	4	4
