# Supplementary material for: Transhydrogenase and Growth Substrate Influence Lipid Hydrogen Isotope Ratios in Desulfovibrio alaskensis G20
Source: Front Microbiol. 2016 Jun 22;7:918. doi: 10.3389/fmicb.2016.00918 (PMC4916218; doi:10.3389/fmicb.2016.00918)
Supplement: Supplementary file 4 [file Data_Sheet_4.XLSX]

## Sheet: G20nfnAB_Hisotope_Deltas_UnCorr
ALL d 2H/1H are V-SMOW, corrected to the internal injection standard C24-methyl esther. Determined to be: -179.3_V-SMOW (Prev. determined by Arndt Schimmelman)										ND = peak too small to integrate			Fill indicated too smal peak area, not included in caclulations				Red Fill indicates peak left out of further analysis for other error.
These data are NOT yet corrected for the added methyl-group from FastFAME. See next sheet.
MALATE + SULFATE 2015 EXPERIMENT			iC14_0	iC14_0	iC14_0	C14_0	C14_0	C14_0	iC15_0	iC15_0	iC15_0	aC15_0	aC15_0	aC15_0	iC16_1	iC16_1	iC16_1	iC16_0	iC16_0	iC16_0	C16_1	C16_1	C16_1	C16_0	C16_0	C16_0	iC17_1	iC17_1	iC17_1	aC17_1	aC17_1	aC17_1	iC17_0	iC17_0	iC17_0	aC17_0	aC17_0	aC17_0	C17_0	C17_0	C17_0	iC18_1	iC18_1	iC18_1	iC18_0	iC18_0	iC18_0	C18_1	C18_1
			Rt	mes dD 2H/1H	Area All	Rt	d 2H/1H	Area All	Rt	d 2H/1H	Area All	Rt	d 2H/1H	Area All	Rt	d 2H/1H	Area All	Rt	d 2H/1H	Area All	Rt	d 2H/1H	Area All	Rt	d 2H/1H	Area All	Rt	d 2H/1H	Area All	Rt	d 2H/1H	Area All	Rt	d 2H/1H	Area All	Rt	d 2H/1H	Area All	Rt	d 2H/1H	Area All	Rt	d 2H/1H	Area All	Rt	d 2H/1H	Area All	Rt	d 2H/1H
Date	Identifier 1	FileHeader: Filename	1263.4	1263.4	1263.4	1302.9	1302.9	1302.9	1370	1370	1370	1380	1380	1380	1452	1452	1452	1472	1472	1472	1486	1486	1486	1507	1507	1507	1546	1546	1546	1555	1555	1555	1568	1568	1568	1578	1578	1578	1601	1601	1601	1642	1642	1642	1659	1659	1659	1675	1675
07/12/15	G20_LBNL_MalSO4_WTa_jun2015	100326__G20_LBNL_MalSO4_WTa_jun2015.dxf	ND	ND	ND	ND	ND	ND	1371	-176.736	5.17	1379.8	-216.546	6.284	1452.8	-198.308	6.275	1473.4	-168.365	10.933	1487	-260.576	1.826	1508.4	-183.931	6.447	1546.4	-187.955	7.132	1555.2	-233.384	2.798	1568.1	-166.734	4.351	1576.9	-195.912	5.628	1601.6	-151.251	1.702	1641.7	-132.487	0.508	1658.8	-110.208	0.729	1675.3	-183.843
07/11/15	G20_LBNL_MalSO4_WTa_jun2015	065641__G20_LBNL_MalSO4_WTa_jun2015.dxf	ND	ND	ND	ND	ND	ND	1371.5	-178.958	7.072	1380.4	-220.677	8.328	1453.4	-199.785	8.338	1474.3	-167.482	14.326	1487.7	-264.96	2.371	1509	-183.306	8.419	1547	-185.909	9.356	1555.8	-223.059	3.646	1568.8	-160.372	5.697	1577.7	-190.637	7.302	1602	-135.023	2.251	1641.9	-122.776	0.69	1659	-103.442	0.998	1675.8	-183.901
07/08/15	G20_LBNL_MalSO4_WTa_jun2015	200459__G20_LBNL_MalSO4_WTa_jun2015.dxf	ND	ND	ND	ND	ND	ND	1370.6	-197.532	5.261	1379.4	-220.948	6.018	1452.6	-203.912	6.071	1473	-170.976	10.388	1486.8	-232.523	1.626	1507.9	-190.277	6.087	1546	-197.113	6.829	1554.8	-227.462	2.607	1567.9	-171.899	4.093	1576.5	-195.988	5.279	1601.1	-147.453	1.575	1641.3	-131.725	0.49	1658.4	-123.353	0.712	1674.9	-197.865
07/03/15	G20_LBNL_MalSO4_WTa_jun2015	132640__G20_LBNL_MalSO4_WTa_jun2015.dxf	ND	ND	ND	ND	ND	ND	1370.8	-212.364	5.209	1379.8	-219.958	6.252	1452.8	-215.991	6.229	1473.2	-175.697	10.929	1487	-243.634	1.753	1508.4	-195.704	6.443	1546.2	-200.072	7.224	1555	-224.094	2.777	1568.1	-169.531	4.343	1576.9	-191.544	5.661	1601.4	-156.355	1.709	1641.5	-125.409	0.518	1658.6	-114.676	0.76	1675.1	-189.345
07/09/15	G20_LBNL_MalSO4_WTb_jun2015	002759__G20_LBNL_MalSO4_WTb_jun2015.dxf	ND	ND	ND	ND	ND	ND	1371.5	-193.258	6.441	1380.2	-219.832	7.307	1453.4	-204.588	7.373	1474.1	-169.973	12.655	1487.5	-246.173	1.895	1508.8	-188.613	7.339	1546.8	-194.376	8.255	1555.6	-222.362	3.195	1568.8	-168.098	5.055	1577.5	-193.483	6.427	1601.8	-145.071	1.912	1641.9	-144.416	0.596	1659	-124.001	0.896	1675.6	-194.841
07/11/15	G20_LBNL_MalSO4_WTb_jun2015	092400__G20_LBNL_MalSO4_WTb_jun2015.dxf	ND	ND	ND	ND	ND	ND	1371.5	-176.865	6.614	1380.4	-215.851	7.855	1453.4	-193.466	7.723	1474.1	-163.139	13.375	1487.5	-245.59	2.104	1509	-179.836	7.789	1547	-186.802	8.656	1555.6	-225.115	3.42	1568.8	-162.843	5.358	1577.7	-191.937	6.849	1602	-145.215	2.031	1641.9	-155.482	0.638	1659	-122.048	0.923	1675.8	-179.95
07/12/15	G20_LBNL_MalSO4_WTb_jun2015	131538__G20_LBNL_MalSO4_WTb_jun2015.dxf	ND	ND	ND	ND	ND	ND	1370.6	-168.312	3.907	1379.4	-216.295	4.791	1452.3	-191.454	4.653	1472.8	-165.449	8.241	1486.8	-254.443	1.304	1507.9	-178.962	4.766	1545.8	-183.294	5.25	1554.5	-226.463	2.089	1567.7	-160.386	3.255	1576.3	-192.901	4.236	1601.1	-140.14	1.166	1641.5	-181.151	0.351	1658.6	-123.002	0.516	1674.7	-183.471
07/12/15	G20_LBNL_MalSO4_04a_jun2015	105233__G20_LBNL_MalSO4_04a_jun2015.dxf	ND	ND	ND	ND	ND	ND	1370.4	-120.812	3.066	1380	-172.1	6.903	1454	-146.735	9.704	1473.7	-110.556	11.693	1487	-232.417	1.041	1507.7	-116.949	3.86	1547.4	-144.129	11.063	1556.2	-181.513	4.773	1569.4	-120.593	6.874	1579.6	-146.564	14.578	1602.4	-94.096	2.934	1642.5	-94.159	1.951	1659.5	-57.151	1.579	1675.6	-119.04
07/11/15	G20_LBNL_MalSO4_04a_jun2015	074547__G20_LBNL_MalSO4_04a_jun2015.dxf	ND	ND	ND	ND	ND	ND	1370.8	-122.824	4.486	1380.7	-174.269	9.682	1454.8	-147.479	13.533	1474.7	-110.159	16.04	1487.5	-230.328	1.396	1508.4	-116.748	5.343	1548.5	-145.596	15.471	1557.1	-181.997	6.713	1570.2	-121.167	9.581	1580.9	-147.067	20.052	1603.2	-98.671	4.306	1643.2	-114.042	2.995	1659.9	-51.944	2.241	1676.2	-113.301
07/08/15	G20_LBNL_MalSO4_04a_jun2015	224942__G20_LBNL_MalSO4_04a_jun2015.dxf	ND	ND	ND	ND	ND	ND	1370.6	-141.482	4.136	1380.2	-172.338	8.534	1454.4	-149.911	12.116	1474.3	-109.867	14.243	1487.2	-188.44	1.13	1507.9	-122.577	4.716	1548.1	-150.216	13.751	1556.6	-179.292	5.909	1569.8	-120.064	8.451	1580.2	-145.898	17.711	1602.8	-97.203	3.75	1642.7	-112.172	2.422	1659.5	-57.82	1.985	1675.8	-126.258
07/09/15	G20_LBNL_MalSO4_04b_jun2015	011706__G20_LBNL_MalSO4_04b_jun2015.dxf	ND	ND	ND	ND	ND	ND	1370.8	-140.956	4.374	1380.7	-174.109	8.659	1454.6	-152.793	11.968	1474.5	-112.721	14.253	1487.5	-211.876	1.112	1508.1	-123.79	4.562	1548.3	-152.087	13.554	1556.8	-185.646	5.769	1570	-124.207	8.475	1580.5	-149.5	17.282	1603	-84.864	3.414	1642.9	-97.113	2.293	1659.7	-63.359	1.914	1676	-121.823
07/11/15	G20_LBNL_MalSO4_04b_jun2015	101306__G20_LBNL_MalSO4_04b_jun2015.dxf	ND	ND	ND	ND	ND	ND	1371	-126.408	5.712	1381.1	-174.462	11.657	1455.1	-145.978	15.906	1475.1	-109.038	19.072	1487.5	-214.558	1.622	1508.4	-112.507	6.196	1548.9	-147.656	18.143	1557.5	-179.509	7.787	1570.6	-122.016	11.439	1581.3	-147.139	23.257	1603.4	-96.921	5.086	1643.2	-108.288	3.236	1659.9	-52.626	2.614	1676.2	-113.287
07/12/15	G20_LBNL_MalSO4_04b_jun2015	140448__G20_LBNL_MalSO4_04b_jun2015.dxf	ND	ND	ND	ND	ND	ND	1369.4	-112.637	1.485	1378.4	-167.707	3.439	1452.1	-153.055	4.72	1471.8	-122.928	5.927	1486	-240.126	0.529	1506.3	-110.871	1.727	1545.3	-149.85	5.463	1554.3	-196.207	2.369	1567.5	-129.22	3.477	1577.1	-157.896	7.379	1601.1	-97.451	1.356	1641.5	-137.162	0.883	1658.4	-85.595	0.716	1674.1	-112.303
07/12/15	G20_LBNL_MalSO4_112a_jun2015	114141__G20_LBNL_MalSO4_112a_jun2015.dxf	ND	ND	ND	ND	ND	ND	1369.8	-111.204	1.602	1379	-161.338	3.746	1452.6	-129.195	4.331	1472.2	-91.246	5.44	1486.6	-186.059	0.516	1507.1	-102.363	2.306	1546	-128.173	5.162	1555	-173.202	2.533	1568.1	-104.871	3.304	1577.5	-136.226	7.322	1602.2	-83.369	2.39	1641.9	-111.014	0.805	1658.8	-65.371	0.649	1674.9	-103.991
07/11/15	G20_LBNL_MalSO4_112a_jun2015	083454__G20_LBNL_MalSO4_112a_jun2015.dxf	ND	ND	ND	ND	ND	ND	1371.2	-116.407	5.586	1381.3	-159.887	11.546	1454.8	-121.682	13.561	1474.9	-77.312	16.267	1487.9	-186.68	1.688	1509	-98.468	7.157	1548.7	-120.873	15.548	1557.5	-149.587	7.324	1570.4	-89.624	9.737	1581.3	-121.255	21.098	1604.5	-72.928	7.317	1643.2	-54.344	2.567	1659.9	-19.187	2.211	1676.8	-101.377
07/08/15	G20_LBNL_MalSO4_112a_jun2015	233851__G20_LBNL_MalSO4_112a_jun2015.dxf	ND	ND	ND	ND	ND	ND	1370.4	-128.358	3.8	1380	-156.77	7.617	1453.6	-125.664	9.071	1473.4	-83.06	10.96	1487	-197.418	1.088	1507.9	-111.696	4.922	1547.2	-129.452	10.664	1556	-160.49	4.997	1569.2	-95.504	6.654	1579.4	-124.607	14.293	1603	-88.001	5.039	1642.3	-81.107	1.706	1659.3	-41.769	1.455	1675.8	-110.581
07/09/15	G20_LBNL_MalSO4_112b_jun2015	020613__G20_LBNL_MalSO4_112b_jun2015.dxf	ND	ND	ND	ND	ND	ND	1370.6	-130.587	3.688	1380.2	-160.414	7.389	1453.8	-128.586	9.053	1473.7	-85.823	10.629	1487.2	-212.753	1.033	1508.1	-115.83	4.63	1547.4	-129.942	10.597	1556.2	-163.225	4.797	1569.4	-100.611	6.407	1579.4	-127.618	13.796	1603.2	-88.134	4.661	1642.5	-78.075	1.729	1659.5	-35.333	1.461	1676	-107.475
07/12/15	G20_LBNL_MalSO4_112b_jun2015	145357__G20_LBNL_MalSO4_112b_jun2015.dxf	ND	ND	ND	ND	ND	ND	1369.6	-107.208	1.481	1378.8	-158.073	3.459	1452.1	-134.95	4.037	1471.8	-93.142	4.87	1486.4	-190.747	0.441	1506.9	-112.696	2.073	1545.6	-129.501	4.724	1554.5	-177.721	2.222	1567.7	-111.261	2.903	1577.1	-139.357	6.466	1601.8	-102.62	2.099	1641.7	-61.064	0.718	1658.6	-47.877	0.575	1674.5	-110.764
07/11/15	G20_LBNL_MalSO4_112b_jun2015	114540__G20_LBNL_MalSO4_112b_jun2015.dxf	ND	ND	ND	ND	ND	ND	1370.4	-114.456	3.609	1380	-158.779	7.674	1453.6	-126.24	9.28	1473.7	-82.816	10.992	1487	-183.973	1.091	1507.9	-102.504	4.766	1547.4	-125.622	10.927	1556.2	-160.455	5.047	1569.2	-99.213	6.693	1579.4	-127.786	14.447	1603	-86	4.9	1642.5	-69.819	1.847	1659.3	-27.311	1.51	1676	-100
PYRUVATE + SULFATE 2015 EXPERIMENT			iC14_0	iC14_0	iC14_0	C14_0	C14_0	C14_0	iC15_0	iC15_0	iC15_0	aC15_0	aC15_0	aC15_0	iC16_1	iC16_1	iC16_1	iC16_0	iC16_0	iC16_0	C16_1	C16_1	C16_1	C16_0	C16_0	C16_0	iC17_1	iC17_1	iC17_1	aC17_1	aC17_1	aC17_1	iC17_0	iC17_0	iC17_0	aC17_0	aC17_0	aC17_0	C17_0	C17_0	C17_0	iC18_1	iC18_1	iC18_1	iC18_0	iC18_0	iC18_0	C18_1	C18_1
			Rt	mes dD 2H/1H	Area All	Rt	d 2H/1H	Area All	Rt	d 2H/1H	Area All	Rt	d 2H/1H	Area All	Rt	d 2H/1H	Area All	Rt	d 2H/1H	Area All	Rt	d 2H/1H	Area All	Rt	d 2H/1H	Area All	Rt	d 2H/1H	Area All	Rt	d 2H/1H	Area All	Rt	d 2H/1H	Area All	Rt	d 2H/1H	Area All	Rt	d 2H/1H	Area All	Rt	d 2H/1H	Area All	Rt	d 2H/1H	Area All	Rt	d 2H/1H
Date	Identifier 1	FileHeader: Filename	1263.4	1263.4	1263.4	1302.9	1302.9	1302.9	1370	1370	1370	1380	1380	1380	1452	1452	1452	1472	1472	1472	1486	1486	1486	1507	1507	1507	1546	1546	1546	1555	1555	1555	1568	1568	1568	1578	1578	1578	1601	1601	1601	1642	1642	1642	1659	1659	1659	1675	1675
07/08/15	G20_LBNL_PyruSO4_WTa_jun2015	025507__G20_LBNL_PyruSO4_WTa_jun2015.dxf	ND	ND	ND	ND	ND	ND	1370.2	-200.317	3.83	1379.2	-236.833	5.263	1453.4	-228.578	9.046	1473.4	-190.402	11.5	1487.2	-254.427	1.959	1508.4	-199.454	6.621	1545.6	-217.204	5.033	1555	-256.164	3.566	1567.5	-197.436	2.646	1576.5	-217.391	5.041	1601.1	-158.362	1.482	1641.7	-190.659	1.003	1658.8	-150.547	0.998	1676	-227.333
07/09/15	G20_LBNL_PyruSO4_WTa_jun2015	205527__G20_LBNL_PyruSO4_WTa_jun2015.dxf	ND	ND	ND	ND	ND	ND	1369.8	-193.024	2.964	1378.8	-230.894	4.271	1452.8	-230.433	7.433	1472.8	-197.946	9.65	1486.8	-277.42	1.682	1507.9	-207.434	5.429	1545.1	-217.739	4.051	1554.5	-253.552	2.873	1567.1	-201.88	2.131	1576.1	-218.681	4.134	1600.9	-175.844	1.112	1641.3	-193.302	0.731	1658.6	-172.801	0.683	1675.3	-222.917
07/12/15	G20_LBNL_PyruSO4_WTa_jun2015	040657__G20_LBNL_PyruSO4_WTa_jun2015.dxf	ND	ND	ND	ND	ND	ND	1370.2	-179.845	2.585	1379	-228.586	3.966	1453.2	-226.541	6.916	1473.2	-193.782	9.211	1487.2	-278.171	1.678	1508.1	-202.112	5.333	1545.3	-210.769	3.843	1555	-252.682	2.794	1567.3	-197.838	2.062	1576.3	-218.013	4.012	1601.4	-168.396	1.062	1641.7	-187.69	0.711	1659	-151.051	0.643	1675.8	-221.825
07/13/15	G20_LBNL_PyruSO4_WTa_jun2015	132549__G20_LBNL_PyruSO4_WTa_jun2015.dxf	ND	ND	ND	ND	ND	ND	1370	-177.128	2.444	1378.8	-224.623	3.794	1453	-224.469	6.577	1472.8	-192.014	8.755	1486.8	-273.968	1.594	1507.9	-200.479	5.048	1545.1	-208.4	3.626	1554.8	-248.738	2.641	1567.1	-196.207	1.942	1576.1	-214.19	3.809	1601.1	-168.343	1.051	1641.5	-108.941	0.582	1658.6	-99.226	0.572	1675.6	-215.483
07/13/15	G20_LBNL_PyruSO4_WTb_jun2015	155332__G20_LBNL_PyruSO4_WTb_jun2015.dxf	ND	ND	ND	ND	ND	ND	1369.4	-184.07	2.507	1378.4	-225.96	3.866	1452.3	-222.931	6.563	1472.4	-192.076	8.777	1486.4	-263.436	1.463	1507.5	-193.38	4.948	1544.7	-208.107	3.744	1554.1	-244.081	2.602	1566.7	-195.341	1.946	1575.7	-211.09	3.835	1600.5	-160.226	1.011	1641.1	-190.069	0.57	1658.2	-154.16	0.565	1675.1	-214.85
07/12/15	G20_LBNL_PyruSO4_WTb_jun2015	063418__G20_LBNL_PyruSO4_WTb_jun2015.dxf	ND	ND	ND	ND	ND	ND	1370.2	-185.67	2.261	1379	-227.799	3.494	1453	-223.935	5.95	1473	-193.8	7.942	1487	-272.279	1.325	1507.9	-197.927	4.481	1545.3	-206.29	3.371	1554.8	-242.393	2.339	1567.3	-194.101	1.748	1576.1	-210	3.459	1601.1	-163.264	0.902	1641.7	-141.863	0.523	1658.8	-125.134	0.517	1675.6	-215.913
07/09/15	G20_LBNL_PyruSO4_WTb_jun2015	232248__G20_LBNL_PyruSO4_WTb_jun2015.dxf	ND	ND	ND	ND	ND	ND	1369.4	-195.097	2.088	1378.1	-228.047	3.109	1452.1	-230.809	5.312	1472	-199.898	6.959	1486.2	-280.872	1.114	1507.1	-204.171	3.909	1544.5	-223.992	2.946	1553.9	-256.267	2.026	1566.5	-214.355	1.508	1575.2	-222.811	2.981	1600.5	-179.821	0.774	1641.1	-215.828	0.434	1658.2	-191.599	0.461	1674.7	-217.926
07/08/15	G20_LBNL_PyruSO4_WTb_jun2015	052230__G20_LBNL_PyruSO4_WTb_jun2015.dxf	ND	ND	ND	ND	ND	ND	1369.8	-196.089	3.065	1378.6	-234.695	4.266	1452.8	-226.027	7.138	1472.6	-189.822	9.168	1486.6	-252.968	1.545	1507.7	-197.606	5.305	1544.9	-214.612	4.077	1554.5	-248.033	2.766	1566.9	-193.94	2.097	1575.9	-213.125	4.027	1600.9	-161.488	1.169	1641.3	-196.005	0.775	1658.4	-141.176	0.754	1675.3	-226.421
07/08/15	G20_LBNL_PyruSO4_04a_jun2015	034414__G20_LBNL_PyruSO4_04a_jun2015.dxf	ND	ND	ND	ND	ND	ND	1370.2	-196.426	2.965	1379	-234.518	4.207	1453.2	-223.645	6.951	1473	-188.283	8.967	1487	-251.517	1.509	1508.1	-194.697	5.291	1545.3	-211.885	4.013	1555	-245.879	2.787	1567.3	-193.848	2.033	1576.3	-212.889	4.026	1601	-156	1.2	1642	-196	0.8	1659	-133	0.8	1676	-224
07/13/15	G20_LBNL_PyruSO4_04a_jun2015	141504__G20_LBNL_PyruSO4_04a_jun2015.dxf	ND	ND	ND	ND	ND	ND	1370	-187.399	3.299	1379	-228.197	5.092	1453.2	-223	8.571	1473.2	-192.972	11.468	1487	-261.199	1.889	1508.1	-196.535	6.641	1545.3	-208.533	4.983	1555	-242.418	3.522	1567.3	-193.147	2.561	1576.3	-211.642	5.162	1601.1	-164.204	1.48	1641.5	-174.641	0.925	1658.6	-147.888	0.91	1675.8	-218.788
07/12/15	G20_LBNL_PyruSO4_04a_jun2015	045605__G20_LBNL_PyruSO4_04a_jun2015.dxf	ND	ND	ND	ND	ND	ND	1369.8	-178.347	2.26	1378.8	-220.609	3.583	1452.8	-222.008	5.988	1473	-193	8.1	1487	-267	1.3	1508	-194	4.6	1545	-210	3.4	1555	-247	2.5	1567	-201	1.8	1576	-213	3.6	1601	-180	1	1642	-189	0.5	1659	-155	0.5	1675	-215
07/09/15	G20_LBNL_PyruSO4_04a_jun2015	214436__G20_LBNL_PyruSO4_04a_jun2015.dxf	ND	ND	ND	ND	ND	ND	1369.6	-196.848	2.381	1378.6	-233.088	3.584	1452.6	-235.47	6.07	1472.4	-205.18	8.033	1486.4	-288.479	1.271	1507.5	-210.751	4.63	1544.7	-223.03	3.454	1554.3	-252.509	2.418	1567	-209	1.7	1576	-223	3.5	1601	-193	1	1641	-191	0.5	1658	-164	0.6	1675	-226
07/12/15	G20_LBNL_PyruSO4_04b_jun2015	072325__G20_LBNL_PyruSO4_04b_jun2015.dxf	ND	ND	ND	ND	ND	ND	1370.4	-189.057	3.164	1379.4	-229.307	4.976	1453.6	-225.643	8.3	1473.7	-193.463	10.93	1487.5	-266.933	1.868	1508.6	-195.597	6.303	1545.8	-211.37	4.564	1555.2	-248.475	3.198	1567.5	-199.988	2.314	1576.7	-217.117	4.717	1601.4	-173.188	1.385	1641.7	-200.962	0.848	1659	-158.938	0.814	1676.2	-223.338
07/13/15	G20_LBNL_PyruSO4_04b_jun2015	164246__G20_LBNL_PyruSO4_04b_jun2015.dxf	ND	ND	ND	ND	ND	ND	1369.8	-186.321	3.098	1378.8	-225.374	4.924	1453	-224.883	8.17	1473	-191.926	10.79	1486.8	-262.976	1.846	1507.9	-195.471	6.226	1516.9	-310.039	0.526	1554.5	-239.992	3.162	1566.9	-193.003	2.289	1576.1	-212.112	4.682	1600.9	-163.19	1.362	1641.3	-182.393	0.837	1658.4	-146.904	0.804	1675.6	-219.802
07/10/15	G20_LBNL_PyruSO4_04b_jun2015	001154__G20_LBNL_PyruSO4_04b_jun2015.dxf	ND	ND	ND	ND	ND	ND	1369.8	-186.034	2.24	1378.6	-224.823	3.495	1452.6	-230.303	5.907	1472.4	-200.156	7.737	1486.6	-286.381	1.278	1507.7	-202.975	4.427	1544.9	-216.105	3.199	1554.5	-249.604	2.232	1566.9	-205.368	1.607	1575.9	-216.903	3.31	1600.9	-183.393	0.913	1641.5	-178.217	0.484	1658.6	-137.989	0.526	1675.3	-218.213
07/08/15	G20_LBNL_PyruSO4_04b_jun2015	061138__G20_LBNL_PyruSO4_04b_jun2015.dxf	ND	ND	ND	ND	ND	ND	1369.8	-201.454	3.063	1378.8	-233.827	4.474	1452.8	-229.436	7.42	1472.8	-192.083	9.547	1486.8	-256.957	1.635	1507.7	-198.163	5.607	1544.9	-214.556	4.121	1554.5	-245.958	2.815	1566.9	-193.637	2.066	1575.9	-211.749	4.151	1600.9	-159.12	1.252	1641	-209	0.8	1658	-162	0.8	1675	-231
07/09/15	G20_LBNL_PyruSO4_112a_jun2015	223341__G20_LBNL_PyruSO4_112a_jun2015.dxf	ND	ND	ND	ND	ND	ND	1370.6	-196.155	4.134	1379.6	-235.806	5.669	1453.8	-231.904	9.67	1473.9	-198.513	12.936	1487.5	-288.565	1.915	1508.6	-208.25	6.599	1545.8	-217.941	5.192	1555.4	-253.927	3.704	1567.7	-203.471	2.877	1576.9	-220.67	5.444	1601.4	-171.403	1.298	1641.9	-200.458	1.004	1659	-166.894	1.011	1676	-228.182
07/08/15	G20_LBNL_PyruSO4_112a_jun2015	043322__G20_LBNL_PyruSO4_112a_jun2015.dxf	ND	ND	ND	ND	ND	ND	1370.6	-196.914	4.98	1379.8	-232.774	6.463	1454	-225.391	11.274	1474.3	-190.114	14.579	1487.5	-253.151	2.095	1508.8	-197.688	7.399	1546	-217.355	6.025	1555.6	-250.038	4.251	1567.9	-196.047	3.319	1577.1	-216.095	6.185	1601.6	-162.052	1.598	1641.9	-194.979	1.224	1659	-143.115	1.249	1676.2	-226.449
07/12/15	G20_LBNL_PyruSO4_112a_jun2015	054512__G20_LBNL_PyruSO4_112a_jun2015.dxf	ND	ND	ND	ND	ND	ND	1370.8	-189.687	4.678	1379.8	-230.117	6.533	1454	-225.528	11.146	1474.5	-192.746	15.154	1487.7	-266.283	2.114	1508.8	-199.12	7.588	1546.2	-215.793	6.102	1555.8	-250.263	4.393	1567.9	-199.151	3.42	1577.3	-217.45	6.481	1601.6	-180.238	1.598	1641.9	-178.417	1.222	1659.3	-147.837	1.209	1676.4	-218.847
07/13/15	G20_LBNL_PyruSO4_112a_jun2015	150418__G20_LBNL_PyruSO4_112a_jun2015.dxf	ND	ND	ND	ND	ND	ND	1370	-193.361	4.667	1379.2	-235.519	6.588	1453.4	-226.613	11.206	1473.9	-193.438	15.248	1487	-279.624	2.313	1508.4	-203.207	7.819	1545.6	-214.232	6.163	1555	-246.387	4.445	1567.3	-196.218	3.457	1576.7	-215.827	6.553	1600.9	-161.259	1.569	1641.3	-193.908	1.243	1658.4	-154.494	1.227	1675.8	-224.593
07/13/15	G20_LBNL_PyrusSO4_112b_jun2015	173200__G20_LBNL_PyruSO4_112b_jun2015.dxf	ND	ND	ND	ND	ND	ND	1370	-186.916	3.717	1379.2	-226.87	5.597	1453.4	-226.763	9.297	1473.7	-192.457	12.56	1487	-271.653	1.932	1508.4	-191.866	6.686	1517.3	-266.839	0.662	1555	-247.31	3.644	1567.3	-199.082	2.743	1576.5	-216.289	5.393	1601.1	-152.93	1.409	1641.5	-174.254	0.986	1658.6	-145.429	0.958	1675.8	-222.009
07/12/15	G20_LBNL_PyrusO4_112b_jun2015	081232__G20_LBNL_PyruSO4_112b_jun2015.dxf	ND	ND	ND	ND	ND	ND	1370.2	-185.029	2.896	1379.2	-226.323	4.425	1453.2	-227.101	7.364	1473.4	-194.167	10	1487	-274.312	1.543	1508.1	-196.681	5.277	1545.3	-211.667	4.014	1555	-247.138	2.894	1567.5	-196.161	2.149	1576.5	-216.116	4.273	1601.4	-170.502	1.089	1641.7	-186.719	0.75	1658.8	-149.887	0.728	1675.8	-219.648
07/10/15	G20_LBNL_PyrusO4_112b_jun2015	010100__G20_LBNL_PyruSO4_112b_jun2015.dxf	ND	ND	ND	ND	ND	ND	1370.2	-187.169	3.325	1379.4	-226.688	4.876	1453.4	-229.754	8.158	1473.4	-196.181	10.878	1487	-279.295	1.643	1508.4	-203.768	5.798	1545.6	-216.354	4.429	1555	-250.478	3.121	1567.3	-203.831	2.341	1576.5	-217.009	4.634	1601.1	-180.735	1.244	1641.7	-200.872	0.831	1658.8	-166.962	0.819	1675.8	-222.403
07/08/15	G20_LBNL_PyrusO4_112b_jun2015	070045__G20_LBNL_PyruSO4_112b_jun2015.dxf	ND	ND	ND	ND	ND	ND	1370.6	-207.634	4.484	1379.6	-234.667	6.196	1453.8	-230.889	10.351	1474.1	-192.455	13.672	1487.5	-256.838	2.086	1508.8	-202.492	7.384	1546	-219.559	5.705	1555.6	-248.715	3.955	1567.7	-196.741	3.022	1576.9	-215.642	5.851	1601.6	-169.973	1.621	1641.9	-196.984	1.047	1659	-154.19	1.093	1676.4	-233.907
FUMARATE + SULFATE 2015 EXPERIMENT			iC14_0	iC14_0	iC14_0	C14_0	C14_0	C14_0	iC15_0	iC15_0	iC15_0	aC15_0	aC15_0	aC15_0	iC16_1	iC16_1	iC16_1	iC16_0	iC16_0	iC16_0	C16_1	C16_1	C16_1	C16_0	C16_0	C16_0	iC17_1	iC17_1	iC17_1	aC17_1	aC17_1	aC17_1	iC17_0	iC17_0	iC17_0	aC17_0	aC17_0	aC17_0	C17_0	C17_0	C17_0	iC18_1	iC18_1	iC18_1	iC18_0	iC18_0	iC18_0	C18_1	C18_1
			Rt	mes dD 2H/1H	Area All	Rt	d 2H/1H	Area All	Rt	d 2H/1H	Area All	Rt	d 2H/1H	Area All	Rt	d 2H/1H	Area All	Rt	d 2H/1H	Area All	Rt	d 2H/1H	Area All	Rt	d 2H/1H	Area All	Rt	d 2H/1H	Area All	Rt	d 2H/1H	Area All	Rt	d 2H/1H	Area All	Rt	d 2H/1H	Area All	Rt	d 2H/1H	Area All	Rt	d 2H/1H	Area All	Rt	d 2H/1H	Area All	Rt	d 2H/1H
Date	Identifier 1	FileHeader: Filename	1263.4	1263.4	1263.4	1302.9	1302.9	1302.9	1370	1370	1370	1380	1380	1380	1452	1452	1452	1472	1472	1472	1486	1486	1486	1507	1507	1507	1546	1546	1546	1555	1555	1555	1568	1568	1568	1578	1578	1578	1601	1601	1601	1642	1642	1642	1659	1659	1659	1675	1675
07/08/15	G20_LBNL_FumSO4_WTa_jun2015	085141__G20_LBNL_FumSO4_WTa_jun2015.dxf	ND	ND	ND	ND	ND	ND	1371.2	-184.732	7.563	1380.9	-208.712	11.128	1454.2	-192.271	12.784	1474.5	-154.176	16.663	1487.5	-220.604	2.518	1509.2	-173.497	9.995	1547.9	-185.317	14.485	1556.6	-209.695	6.403	1569.2	-152.475	6.997	1578.8	-175.806	12.026	1602.4	-134.972	3.864	1641.9	-147.592	1.341	1659	-101.584	1.197	1676.6	-181.782
07/11/15	G20_LBNL_FumSO4_WTa_jun2015	010022__G20_LBNL_FumSO4_WTa_jun2015.dxf	ND	ND	ND	ND	ND	ND	1370.8	-168.846	4.789	1380	-214.771	7.613	1453.4	-204.217	8.604	1473.7	-173.531	11.526	1487.2	-272.478	1.815	1508.6	-185.628	6.875	1547	-192.756	9.879	1556	-224.264	4.511	1568.5	-168.937	4.852	1577.9	-192.627	8.491	1602.2	-144.512	2.677	1641.9	-165.114	0.853	1659	-117.349	0.757	1676.2	-187.562
07/10/15	G20_LBNL_FumSO4_WTa_jun2015	181406__G20_LBNL_FumSO4_WTa_jun2015.dxf	ND	ND	ND	ND	ND	ND	1373.8	-168.825	17.579	1384	-204.746	25.778	1457.4	-186.42	30.252	1478.3	-149.731	38.81	1490.2	-226.421	6.188	1512.5	-169.468	23.651	1551.8	-181.899	34.098	1560.6	-272.036	9.901	1572.5	-189.193	11.374	1583.2	-174.128	21.219	1605.3	-117.615	9.072	1643.6	-121.509	3.186	1660.7	-84.587	2.906	1679.9	-176.131
07/03/15	G20_LBNL_FumSO4_WTa_jun2015	013146__G20_LBNL_FumSO4_WTa_jun2015.dxf	ND	ND	ND	ND	ND	ND	1370.6	-198.384	4.041	1379.8	-215.399	6.518	1453.2	-205.446	7.374	1473.2	-168.385	9.964	1487	-235.093	1.485	1508.1	-182.956	5.808	1546.8	-195.042	8.646	1555.6	-218.227	3.937	1568.1	-161.325	4.216	1577.3	-181.434	7.464	1601.8	-127.953	2.215	1641.7	-138.943	0.69	1658.8	-94.708	0.653	1676	-185
07/03/15	G20_LBNL_FumSO4_WTb_jun2015	035932__G20_LBNL_FumSO4_WTb_jun2015.dxf	ND	ND	ND	ND	ND	ND	1371.2	-213.291	6.72	1380.9	-221.554	10.362	1454.2	-209.846	11.911	1474.5	-168.878	15.72	1487.7	-237.62	2.476	1509.2	-186.499	9.43	1548.1	-195.265	14.174	1556.6	-219.284	6.262	1569.2	-163.979	6.831	1578.8	-182.001	11.703	1602.6	-151.532	3.892	1642.1	-164.201	1.236	1659	-108.56	1.123	1676.8	-183.391
07/13/15	G20_LBNL_FumSO4_WTb_jun2015	232928__G20_LBNL_FumSO4_WTb_jun2015.dxf	ND	ND	ND	ND	ND	ND	1373.3	-181.055	14.357	1383.4	-209.945	21.361	1456.7	-191.565	24.918	1477.6	-156.635	32.15	1489.8	-228.999	5.076	1511.9	-172.235	19.414	1551.2	-185.733	28.969	1559.8	-210.54	12.586	1571.9	-158.544	14.123	1582.3	-177.714	23.825	1604.9	-135.653	7.944	1643.4	-161.761	3.255	1660.3	-119.099	2.734	1679.3	-185.958
07/11/15	G20_LBNL_FumSO4_WTb_jun2015	032740__G20_LBNL_FumSO4_WTb_jun2015.dxf	ND	ND	ND	ND	ND	ND	1374.4	-177.641	19.229	1384.6	-209.889	27.91	1458	-191.535	32.79	1478.9	-155.656	41.486	1490.8	-229.515	6.614	1513.2	-172.504	25.068	1552.7	-186.092	37.487	1561.2	-211.325	16.063	1573.1	-159.059	18.119	1583.8	-176.443	30.466	1606	-133.71	10.175	1644.2	-150.788	3.787	1660.9	-141.532	4.042	1680.4	-187.673
07/08/15	G20_LBNL_FumSO4_WTb_jun2015	111906__G20_LBNL_FumSO4_WTb_jun2015.dxf	ND	ND	ND	ND	ND	ND	1372.9	-180.696	13.607	1383	-208.486	19.474	1456.5	-191.659	22.675	1477	-153.035	28.926	1489.5	-225.793	4.446	1511.5	-172.52	17.302	1551	-184	26.1	1559	-212	11.2	1572	-156	12.5	1582	-174	21.2	1605	-136	7	1643	-158	2.5	1660	-104	2.1	1679	-184
07/14/15	G20_LBNL_FumSO4_04a_jun2015	012037__G20_LBNL_FumSO4_04a_jun2015.dxf	ND	ND	ND	ND	ND	ND	1370.8	-153.091	4.462	1380.4	-197.174	8.48	1454.2	-170.014	11.197	1474.1	-132.425	13.002	1487.2	-236.414	1.572	1508.1	-145.062	4.943	1548.1	-167.093	13.736	1556.8	-200.246	6.177	1569.6	-138.996	7.658	1580.2	-162.213	16.697	1603	-129.942	4.017	1642.7	-125.379	2.411	1659.5	-82.199	1.743	1676	-150.118
07/10/15	G20_LBNL_FumSO4_04a_jun2015	185658__G20_LBNL_FumSO4_04a_jun2015.dxf	ND	ND	ND	ND	ND	ND	1371	-148.861	6.106	1380.9	-197.076	11.151	1454.6	-166.3	14.518	1474.7	-129.339	16.538	1487.5	-234.985	1.967	1508.4	-142.876	6.291	1548.7	-165.901	17.482	1557.3	-197.447	7.804	1570	-138.124	9.646	1580.9	-161.614	20.933	1603.2	-123.728	5.061	1642.9	-132.364	3.221	1659.7	-71.519	2.234	1676.4	-144.305
07/11/15	G20_LBNL_FumSO4_04a_jun2015	014928__G20_LBNL_FumSO4_04a_jun2015.dxf	ND	ND	ND	ND	ND	ND	1371	-141.65	5.333	1380.7	-195.451	9.848	1454.4	-170.455	12.729	1474.3	-136.192	14.511	1487.5	-249.854	1.728	1508.1	-150.968	5.492	1548.3	-171.311	15.289	1557.1	-206.259	6.837	1569.8	-144.249	8.421	1580.2	-166.722	18.448	1603	-136.144	4.425	1642.7	-142.106	2.777	1659.5	-87.708	1.927	1676	-150.275
07/13/15	G20_LBNL_FumSO4_04a_jun2015	215102__G20_LBNL_FumSO4_04a_jun2015.dxf	ND	ND	ND	ND	ND	ND	1373.3	-146.735	14.488	1384	-185.894	25.417	1458	-159.436	34.334	1478.5	-121.165	38.747	1490	-214.246	4.794	1511.3	-139.427	15.152	1552.9	-163.016	41.559	1561.4	-289.346	11.171	1573.1	-150.538	14.796	1586.1	-154.422	37.533	1606.8	-102.373	11.212	1645.5	-114.411	7.104	1661.8	-70.295	5.479	1679.3	-151.787
07/03/15	G20_LBNL_FumSO4_04a_jun2015	022102__G20_LBNL_FumSO4_04a_jun2015.dxf	ND	ND	ND	ND	ND	ND	1372.3	-160.644	9.296	1382.5	-191.016	16.604	1456.3	-168.851	21.855	1476.4	-122.744	24.875	1488.7	-210.969	3.008	1509.8	-143.761	9.564	1550.6	-159.989	26.285	1559.1	-184.497	11.383	1571.9	-125.173	14.382	1583.2	-144.855	30.452	1604.9	-115.392	7.565	1644.2	-133.034	4.812	1660.7	-68.807	3.538	1677.6	-141.803
07/08/15	G20_LBNL_FumSO4_04a_jun2015	094050__G20_LBNL_FumSO4_04a_jun2015.dxf	ND	ND	ND	ND	ND	ND	1373.1	-156.856	13.419	1383.6	-184.641	22.752	1457.6	-159.109	30.316	1477.8	-117.459	33.64	1489.5	-210.437	4.039	1510.7	-140.747	12.997	1552	-159.181	35.854	1560.6	-186.651	15.442	1572.9	-120.888	19.72	1585.1	-148.144	41.653	1606	-117.851	10.216	1645	-136.959	6.54	1661.3	-103.618	5.41	1678.7	-165.539
07/08/15	G20_LBNL_FumSO4_04b_jun2015	120816__G20_LBNL_FumSO4_04b_jun2015.dxf	ND	ND	ND	ND	ND	ND	1371.2	-158.064	7.119	1381.1	-188.328	12.105	1455.1	-163.364	16.62	1474.9	-121.744	18.47	1487.7	-206.627	2.131	1508.8	-144.093	7.504	1548.9	-163.075	19.808	1557.7	-193.29	8.634	1570.4	-129.081	10.726	1581.3	-153.12	22.694	1603.4	-117.799	5.684	1643.2	-124.345	3.396	1659.7	-73.467	2.483	1676.4	-152.682
07/03/15	G20_LBNL_FumSO4_04b_jun2015	044847__G20_LBNL_FumSO4_04b_jun2015.dxf	ND	ND	ND	ND	ND	ND	1370.6	-191.513	4.511	1380.2	-194.108	8.371	1454	-174.802	11.476	1473.9	-130.001	13.162	1487	-218.683	1.59	1507.9	-151.781	5.361	1547.9	-164.743	14.199	1556.4	-190.76	6.261	1569.2	-129.483	7.744	1579.6	-150.653	16.489	1602.6	-124.287	4.22	1642.5	-128.39	2.344	1659.3	-69.033	1.771	1675.6	-144.473
07/13/15	G20_LBNL_FumSO4_04b_jun2015	043949__G20_LBNL_FumSO4_04b_jun2015.dxf	ND	ND	ND	ND	ND	ND	1369.8	-145.217	2.551	1379.2	-194.543	4.943	1452.8	-175.933	6.488	1472.4	-141.964	7.475	1486.4	-252.263	0.922	1506.9	-151.115	2.808	1546.2	-173.716	7.627	1555.2	-210.861	3.466	1568.1	-145.937	4.175	1577.7	-171.647	9.172	1601.6	-135.492	2.142	1641.7	-135.819	1.224	1658.6	-109.335	0.868	1674.7	-142.666
07/11/15	G20_LBNL_FumSO4_04b_jun2015	041645__G20_LBNL_FumSO4_04b_jun2015.dxf	ND	ND	ND	ND	ND	ND	1371	-145.008	4.978	1380.7	-193.636	9.126	1454.4	-166.289	12.328	1474.3	-127.407	13.995	1487.5	-246.576	1.662	1508.4	-143.102	5.634	1548.3	-163.765	14.864	1556.8	-197.309	6.684	1569.8	-132.447	8.141	1580.2	-159.384	17.453	1603	-105.375	4.022	1642.9	-120.847	2.571	1659.5	-68.329	1.833	1676	-143.1
07/14/15	G20_LBNL_FumSO4_112a_jun2015	020951__G20_LBNL_FumSO4_112a_jun2015.dxf	ND	ND	ND	ND	ND	ND	1370.2	-128.382	2.843	1379.8	-169.022	6.647	1453.6	-143.472	8.586	1473.2	-92.088	9.466	1486.8	-194.96	0.853	1507.7	-114.614	3.997	1546.8	-140.644	9.223	1556	-177.396	4.839	1568.5	-112.642	4.867	1579.2	-135.75	14.109	1602.8	-102.093	4.567	1642.3	-93.536	1.651	1659	-42.172	1.251	1675.1	-115.181
07/13/15	G20_LBNL_FumSO4_112a_jun2015	223847__G20_LBNL_FumSO4_112a_jun2015.dxf	ND	ND	ND	ND	ND	ND	1370.8	-129.987	4.995	1380.9	-164.33	11.135	1454.8	-134.516	14.456	1474.5	-83.407	15.671	1487.5	-194.587	1.477	1508.6	-113.784	6.789	1548.3	-134.774	15.425	1557.3	-163.522	7.977	1569.6	-103.352	8.134	1581.1	-127.672	23.266	1604.1	-92.052	7.629	1642.9	-87.208	2.935	1659.5	-30.764	2.193	1676	-109.925
07/11/15	G20_LBNL_FumSO4_112a_jun2015	023834__G20_LBNL_FumSO4_112a_jun2015.dxf	ND	ND	ND	ND	ND	ND	1372.3	-120.041	9.669	1383.2	-157.506	20.277	1457.1	-129.066	26.171	1477.2	-91.152	29.097	1489.1	-187.534	3.624	1510.4	-115.943	12.419	1551	-133.999	27.875	1560	-180.553	10.426	1571.9	-92.534	10.655	1584.6	-111.261	35.203	1606.6	-195.119	9.886	1644.6	-92.165	5.296	1661.1	-23.443	3.973	1677.9	-105.574
07/03/15	G20_LBNL_FumSO4_112a_jun2015	031018__G20_LBNL_FumSO4_112a_jun2015.dxf	ND	ND	ND	ND	ND	ND	1369.4	-194.539	1.399	1378.6	-176.837	3.556	1452.1	-163.592	4.476	1471.6	-105.171	4.968	1486	-158.731	0.4	1506.5	-129.47	2.006	1545.1	-152.462	4.798	1554.3	-170.371	2.426	1567.1	-113.691	2.45	1576.9	-133.431	7.332	1601.4	-104.78	2.295	1641.3	-103.41	0.77	1658.2	-52.803	0.607	1673.9	-123.034
07/08/15	G20_LBNL_FumSO4_112a_jun2015	102958__G20_LBNL_FumSO4_112a_jun2015.dxf	ND	ND	ND	ND	ND	ND	1369.8	-143.919	2.375	1379.2	-173.442	5.151	1452.8	-148.96	6.506	1472.4	-100.555	6.99	1486.4	-242.696	0.617	1507.1	-127.337	2.941	1546	-145.528	6.751	1555.2	-178.43	3.417	1567.9	-110.525	3.465	1577.9	-137.958	10.035	1602.2	-103.369	3.21	1641.7	-87.184	1.142	1658.6	-59.53	0.909	1674.5	-131.977
07/03/15	G20_LBNL_FumSO4_112b_jun2015	053800__G20_LBNL_FumSO4_112b_jun2015.dxf	ND	ND	ND	ND	ND	ND	1370.6	-173.008	3.796	1380.4	-170.579	8.816	1454.2	-146.385	11.378	1473.9	-89.895	12.402	1487	-177.088	1.048	1508.1	-119.752	5.02	1547.4	-138.727	11.696	1556.4	-162.838	6.211	1569	-101.676	6.167	1579.8	-123.51	17.402	1603.2	-94.541	5.46	1642.5	-98.704	2.159	1659.3	-38.356	1.654	1675.3	-116.255
07/08/15	G20_LBNL_FumSO4_112b_jun2015	125726__G20_LBNL_FumSO4_112b_jun2015.dxf	ND	ND	ND	ND	ND	ND	1371	-136.198	5.468	1381.1	-164.384	11.396	1455.1	-135.76	15.017	1474.9	-82.769	16.099	1487.7	-194.138	1.381	1508.8	-113.129	6.564	1548.5	-137.413	15.125	1557.5	-167.708	8.023	1570	-99.376	7.93	1581.3	-127.325	22.339	1604.3	-94.142	6.983	1643.2	-100.59	2.848	1659.9	-42.435	2.13	1676	-120.319
07/13/15	G20_LBNL_FumSO4_112b_jun2015	052858__G20_LBNL_FumSO4_112b_jun2015.dxf	ND	ND	ND	ND	ND	ND	1370	-122.027	1.908	1379.2	-172.503	4.711	1452.8	-142.46	5.815	1472.4	-98.381	6.377	1486.6	-210.402	0.493	1507.1	-125.785	2.574	1546	-140.186	5.737	1555.2	-185.503	3.285	1567.9	-117.086	3.089	1577.7	-142.345	8.985	1602.2	-112.061	2.738	1641.9	-94.424	0.997	1658.8	-76.294	0.724	1674.5	-127.727
07/11/15	G20_LBNL_FumSO4_112b_jun2015	050551__G20_LBNL_FumSO4_112b_jun2015.dxf	ND	ND	ND	ND	ND	ND	1371.2	-124.242	4.801	1381.1	-166.357	10.576	1454.8	-136.797	13.865	1474.9	-86.14	15.059	1487.7	-210.39	1.285	1508.8	-107.692	6.097	1548.3	-137.122	14.167	1557.5	-167.233	7.585	1569.8	-104.84	7.482	1581.1	-132.331	21.234	1604.3	-94.543	6.638	1643.2	-91.004	2.701	1659.9	-38.813	1.978	1676	-108.409
			iC14_0	iC14_0	iC14_0	C14_0	C14_0	C14_0	iC15_0	iC15_0	iC15_0	aC15_0	aC15_0	aC15_0	iC16_1	iC16_1	iC16_1	iC16_0	iC16_0	iC16_0	C16_1	C16_1	C16_1	C16_0	C16_0	C16_0	iC17_1	iC17_1	iC17_1	aC17_1	aC17_1	aC17_1	iC17_0	iC17_0	iC17_0	aC17_0	aC17_0	aC17_0	C17_0	C17_0	C17_0	iC18_1	iC18_1	iC18_1	iC18_0	iC18_0	iC18_0	C18_1	C18_1
Pyruvate Fermentation 2015 EXPERIMENT			Rt	mes dD 2H/1H	Area All	Rt	d 2H/1H	Area All	Rt	d 2H/1H	Area All	Rt	d 2H/1H	Area All	Rt	d 2H/1H	Area All	Rt	d 2H/1H	Area All	Rt	d 2H/1H	Area All	Rt	d 2H/1H	Area All	Rt	d 2H/1H	Area All	Rt	d 2H/1H	Area All	Rt	d 2H/1H	Area All	Rt	d 2H/1H	Area All	Rt	d 2H/1H	Area All	Rt	d 2H/1H	Area All	Rt	d 2H/1H	Area All	Rt	d 2H/1H
			1263.4	1263.4	1263.4	1302.9	1302.9	1302.9	1370	1370	1370	1380	1380	1380	1452	1452	1452	1472	1472	1472	1486	1486	1486	1507	1507	1507	1546	1546	1546	1555	1555	1555	1568	1568	1568	1578	1578	1578	1601	1601	1601	1642	1642	1642	1659	1659	1659	1642	1642
Date	Identifier 1	FileHeader: Filename	ND	ND	ND	ND	ND	ND	Rt	d 2H/1H	Area All	Rt	d 2H/1H	Area All	Rt	d 2H/1H	Area All	Rt	d 2H/1H	Area All	Rt	d 2H/1H	Area All	Rt	d 2H/1H	Area All	Rt	d 2H/1H	Area All	Rt	d 2H/1H	Area All	Rt	d 2H/1H	Area All	Rt	d 2H/1H	Area All	Rt	d 2H/1H	Area All	Rt	d 2H/1H	Area All	Rt	d 2H/1H	Area All	Rt	d 2H/1H
07/11/15	G20_LBNL_PyruOnly_WTa_jun2015	221032__G20_LBNL_PyruOnly_WTa_jun2015.dxf	ND	ND	ND	ND	ND	ND	1370.4	-185.837	3.964	1378.1	-264.057	1.86	1450.9	-205.196	1.195	1470.7	-193.768	2.466	1486.4	-210.68	1.168	1508.1	-203.376	6.315	1546.6	-217.121	8.747	1555.4	-283.99	3.469	1567.9	-198.456	4.079	1575.7	-251.498	2.501	1600.7	-97.035	0.21	1642	ND	ND	1659	ND	ND	1675.6	-203.104
07/07/15	G20_LBNL_PyruOnly_WTa_jun2015	205551__G20_LBNL_PyruOnly_WTa_jun2015.dxf	ND	ND	ND	ND	ND	ND	1370.6	-200.038	5.588	1378.4	-265.29	2.633	1451.1	-242.256	1.77	1470.9	-215.534	3.295	1486.6	-209.522	1.637	1508.6	-205.742	8.059	1547.2	-218.048	11.008	1555.6	-283.735	4.366	1568.3	-191.176	5.12	1576.1	-244.232	3.144	1600.9	-133.121	0.322	1642	ND	ND	1659	ND	ND	1676	-206.973
07/09/15	G20_LBNL_PyruOnly_WTa_jun2015	142825__G20_LBNL_PyruOnly_WTa_jun2015.dxf	ND	ND	ND	ND	ND	ND	1371.2	-200.888	6.925	1378.8	-266.782	3.048	1451.3	-239.529	2.142	1471.4	-220.042	4.095	1486.8	-218.868	2.028	1509.2	-208.765	10.24	1547.9	-221.183	14.1	1556.4	-283.605	5.449	1569	-197.333	6.517	1576.5	-245.845	3.904	1600.9	-191.574	0.376	1642	ND	ND	1659	ND	ND	1676.6	-207.956
07/13/15	G20_LBNL_PyruOnly_WTa_jun2015	192318__G20_LBNL_PyruOnly_WTa_jun2015.dxf	ND	ND	ND	ND	ND	ND	1371.5	-193.307	6.966	1379	-265.384	3.221	1451.5	-221.238	2.234	1471.6	-207.804	4.378	1487	-208.073	2.154	1509.6	-201.004	11.114	1548.5	-213.884	15.333	1556.8	-277.37	5.975	1569.4	-192.138	7.176	1576.9	-239.231	4.305	1601.1	-163.401	0.421	1642	ND	ND	1659	ND	ND	1676.8	-197.88
07/13/15	G20_LBNL_PyruOnly_WTa_jun2015	071958__G20_LBNL_PyruOnly_WTa_jun2015.dxf	ND	ND	ND	ND	ND	ND	1370.2	-188.136	3.225	1377.9	-269.93	1.524	1450.9	-178.836	0.987	1470.7	-190.159	2.069	1486.2	-208.42	0.971	1507.9	-206.358	5.395	1546.4	-220.943	7.487	1555	-285.487	2.982	1567.7	-200.321	3.5	1575.4	-253.755	2.16	1600.7	-167.269	0.17	1642	ND	ND	1659	ND	ND	1675.3	-197.741
07/12/15	G20_LBNL_PyruOnly_WTb_jun2015	003754__G20_LBNL_PyruOnly_WTb_jun2015.dxf	ND	ND	ND	ND	ND	ND	1370.2	-170.581	3.341	1377.9	-243.151	1.51	1451.1	-192.879	1.232	1470.9	-180.125	2.614	1486.4	-212.126	1.251	1508.4	-190.769	6.385	1546.6	-204.834	8.248	1555.2	-274.102	2.929	1567.9	-185.088	3.799	1575.7	-239.63	2.354	1600.9	-158.383	0.363	1642	ND	ND	1659	ND	ND	1675.8	-190.325
07/09/15	G20_LBNL_PyruOnly_WTb_jun2015	165512__G20_LBNL_PyruOnly_WTb_jun2015.dxf	ND	ND	ND	ND	ND	ND	1369.8	-185.393	3.106	1377.7	-244.426	1.303	1450.7	-205.712	1.127	1470.5	-186.973	2.346	1486.2	-222.228	1.032	1507.9	-200.915	5.686	1546.2	-211.744	7.307	1554.8	-280.232	2.548	1567.5	-189.663	3.313	1575.2	-242.519	2.033	1600.5	-191.561	0.318	1642	ND	ND	1659	ND	ND	1675.3	-195.528
07/07/15	G20_LBNL_PyruOnly_WTb_jun2015	232558__G20_LBNL_PyruOnly_WTb_jun2015.dxf	ND	ND	ND	ND	ND	ND	1369.6	-179.218	3.012	1377.5	-248.902	1.376	1450.5	-223.575	1.094	1470.3	-197.093	2.163	1486	-196.138	0.994	1507.5	-194.247	5.155	1545.6	-207.602	6.585	1554.3	-275.254	2.349	1567.1	-180.471	2.996	1575	-237.495	1.881	1600.5	-88.782	0.333	1642	ND	ND	1659	ND	ND	1674.9	-189.864
07/13/15	G20_LBNL_PyruOnly_WTb_jun2015	094725__G20_LBNL_PyruOnly_WTb_jun2015.dxf	ND	ND	ND	ND	ND	ND	1370.6	-178.722	4.538	1378.1	-251.6	2.019	1451.1	-204.381	1.69	1471.2	-196.494	3.469	1486.6	-225.834	1.657	1508.8	-193.478	8.47	1547.2	-208.048	10.926	1555.8	-272.781	3.828	1568.5	-183.95	5.012	1576.3	-238.843	3.081	1600.9	-126.183	0.504	1642	ND	ND	1659	ND	ND	1676.4	-195.193
07/09/15	G20_LBNL_PyruOnly_04a_jun2015	151453__G20_LBNL_PyruOnly_04a_jun2015.dxf	ND	ND	ND	ND	ND	ND	1371.5	-181.408	8.112	1379.2	-256.961	3.769	1451.9	-203.067	4.075	1471.8	-179.549	5.069	1487.7	-227.221	4.21	1509.4	-190.405	10.816	1548.1	-213.416	14.659	1556.4	-279.37	5.271	1569	-189.324	6.815	1576.9	-240.23	4.42	1601.1	-161.516	0.749	1642	ND	ND	1659	ND	ND	1677.4	-206.348
07/07/15	G20_LBNL_PyruOnly_04a_jun2015	214740__G20_LBNL_PyruOnly_04a_jun2015.dxf	ND	ND	ND	ND	ND	ND	1370.8	-176.781	6.453	1378.8	-253.703	3.082	1451.5	-204.669	3.25	1471.4	-173.327	3.99	1487	-219.897	3.366	1508.6	-182.603	8.112	1547.2	-208.319	11.134	1555.6	-274.33	4.086	1568.3	-182.411	5.195	1576.3	-233.039	3.425	1600.9	-142.989	0.57	1642	ND	ND	1659	ND	ND	1676.6	-201.149
07/11/15	G20_LBNL_PyruOnly_04a_jun2015	225940__G20_LBNL_PyruOnly_04a_jun2015.dxf	ND	ND	ND	ND	ND	ND	1370.6	-171.283	4.75	1378.4	-252.2	2.329	1451.3	-192.048	2.408	1471.2	-167.082	2.926	1486.8	-200.498	2.098	1508.4	-182.982	6.511	1546.8	-209.686	8.994	1555.4	-277.835	3.359	1568.1	-191.234	4.224	1575.9	-243.891	2.81	1600.9	-163.016	0.393	1642	ND	ND	1659	ND	ND	1676.4	-203.778
07/13/15	G20_LBNL_PyruOnly_04a_jun2015	080907__G20_LBNL_PyruOnly_04a_jun2015.dxf	ND	ND	ND	ND	ND	ND	1370.6	-175.208	4.99	1378.6	-257.236	2.451	1451.5	-184.6	2.555	1471.2	-170.959	3.129	1487	-195.855	2.231	1508.4	-184.294	6.926	1546.8	-211.305	9.581	1555.4	-277.631	3.544	1568.1	-192.912	4.516	1575.9	-244.037	2.987	1600.9	-163.365	0.424	1642	ND	ND	1659	ND	ND	1676.4	-201.658
07/08/15	G20_LBNL_PyruOnly_04b_jun2015	001505__G20_LBNL_PyruOnly_112A_was04B_jun2015.dxf	ND	ND	ND	ND	ND	ND	1370.4	-176.927	5.196	1378.1	-255.825	2.31	1451.3	-205.48	2.552	1471	-184	4.2	1486	-212	1.5	1508	-188	6.9	1547	-207	10.9	1555	-273	3.7	1568	-179	5.3	1576	-234	3.5	1601	-164	0.7	1642	ND	ND	1659	ND	ND	1676	-198
07/12/15	G20_LBNL_PyruOnly_04b_jun2015	012701__G20_LBNL_PyruOnly_112A_was04B_jun2015.dxf	ND	ND	ND	ND	ND	ND	1370.2	-172.524	3.535	1377.9	-258.334	1.612	1451.1	-213.489	1.542	1470.9	-180.347	2.928	1486.2	-212.958	1.021	1507.9	-191.101	5.172	1546.4	-213.849	8.342	1555	-278.741	2.872	1567.9	-192.305	4.104	1575.9	-245.453	2.741	1600.7	-185.937	0.461	1642	ND	ND	1659	ND	ND	1675.8	-199.893
07/13/15	G20_LBNL_PyruOnly_04b_jun2015	103635__G20_LBNL_PyruOnly_112A_was04B_jun2015.dxf	ND	ND	ND	ND	ND	ND	1370.2	-174.203	4.022	1378.1	-252.679	1.827	1451.1	-200.218	1.77	1471.2	-186.673	3.499	1486.4	-217.542	1.321	1507.9	-191.232	5.9	1546.8	-212.196	9.49	1555.2	-277.296	3.254	1568.1	-189.967	4.689	1576.1	-245.672	3.11	1601	-141	0.5	1642	ND	ND	1659	ND	ND	1676	-202
07/09/15	G20_LBNL_PyruOnly_04b_jun2015	174420__G20_LBNL_PyruOnly_112A_was04B_jun2015.dxf	ND	ND	ND	ND	ND	ND	1371	-180.508	5.797	1378.8	-255.432	2.477	1451.7	-196.093	2.789	1471.8	-187.359	4.67	1486.8	-215.871	1.675	1508.8	-193.082	7.993	1547.9	-211.913	12.746	1556	-274.625	4.231	1569	-189.511	6.209	1576.7	-241.133	4.048	1601	-174	0.8	1642	ND	ND	1659	ND	ND	1677	-203
07/11/15	G20_LBNL_PyruOnly_112a_jun2015	234847__G20_LBNL_PyruOnly_04B_was112A_jun2015.dxf	ND	ND	ND	ND	ND	ND	1370.6	-174.385	5.172	1378.4	-257.182	2.186	1451.5	-218.706	2.394	1471.6	-176.364	3.84	1487	-201.267	1.993	1508.8	-192.601	8.193	1547	-211.402	10.197	1555.6	-276.861	3.576	1568.3	-189.94	4.665	1576.1	-246.744	2.987	1600.9	-171.237	0.617	1642	ND	ND	1659	ND	ND	1676.6	-202.49
07/13/15	G20_LBNL_PyruOnly_112a_jun2015	085815__G20_LBNL_PyruOnly_04B_was112A_jun2015.dxf	ND	ND	ND	ND	ND	ND	1370.6	-173.056	4.573	1378.4	-256.326	1.938	1451.5	-191.416	2.142	1471.4	-178.289	3.466	1487	-196.261	1.803	1508.8	-191.592	7.432	1547	-208.553	9.262	1555.4	-271.358	3.258	1568.3	-186.915	4.239	1576.1	-237.568	2.734	1601.1	-165.051	0.553	1642	ND	ND	1659	ND	ND	1676.6	-200.742
07/09/15	G20_LBNL_PyruOnly_112a_jun2015	160604__G20_LBNL_PyruOnly_04B_was112A_jun2015.dxf	ND	ND	ND	ND	ND	ND	1371.5	-179.175	8.814	1379	-257.818	3.541	1451.9	-192.087	4.47	1472	-181.417	6.561	1487.5	-220.632	4.051	1509.8	-193.971	13.492	1548.3	-211.877	16.36	1556.4	-277.565	5.586	1569.2	-189.082	7.437	1576.9	-237.623	4.641	1601.1	-161.439	1.045	1642	ND	ND	1659	ND	ND	1677.4	-200.896
07/07/15	G20_LBNL_PyruOnly_112a_jun2015	223650__G20_LBNL_PyruOnly_04B_was112A_jun2015.dxf	ND	ND	ND	ND	ND	ND	1371	-176.594	7.3	1378.8	-251.657	3.009	1451.7	-196.92	3.754	1471.8	-177.506	5.409	1487.2	-215.911	3.431	1509.2	-188.341	10.637	1547.6	-206.663	13.193	1556	-271.412	4.537	1568.8	-179.143	6.002	1576.5	-226.825	3.806	1601.1	-142.66	0.902	1642	ND	ND	1659	ND	ND	1677	-203.541
07/11/15	G20_LBNL_PyrusOnly_112b_jun2015	133636__G20_LBNL_PyruOnly_112b_jun2015.dxf	ND	ND	ND	ND	ND	ND	1370	-173.601	3.044	1377.9	-259.906	1.24	1450.9	-203.298	1.051	1470.9	-184.616	2.457	1486.4	-202.17	0.782	1507.7	-198.859	4.84	1546	-217	6.5	1555	-285	2.2	1568	-193	3.1	1575	-251	1.9	1601	-198	0.3	1642	ND	ND	1659	ND	ND	1675	-196
07/13/15	G20_LBNL_PyruOnly_112b_jun2015	113443__G20_LBNL_PyruOnly_112b_jun2015.dxf	ND	ND	ND	ND	ND	ND	1371	-176.163	5.523	1378.8	-261.679	2.263	1451.5	-199.718	2.36	1472	-189.419	4.783	1487	-243.358	2.153	1509.2	-195.358	9.103	1547.9	-210.717	12.269	1556.2	-272.788	4.17	1569	-188.58	5.827	1576.7	-240.695	3.611	1601.4	-128.796	0.63	1642	ND	ND	1659	ND	ND	1676.6	-202.433
07/08/15	G20_LBNL_PyrusOnly_112b_jun2015	010411__G20_LBNL_PyruOnly_112b_jun2015.dxf	ND	ND	ND	ND	ND	ND	1370	-179.106	4.18	1377.9	-258.864	1.719	1450.9	-196.107	1.73	1470.9	-190.658	3.195	1486.2	-211.254	1.072	1507.7	-199.639	5.917	1546.2	-210.646	7.907	1554.8	-275.72	2.689	1567.5	-182.459	3.656	1575.4	-232.483	2.308	1600.5	-156.529	0.43	1642	ND	ND	1659	ND	ND	1675.1	-197.946
07/12/15	G20_LBNL_PyruOnly_112b_jun2015	021607__G20_LBNL_PyruOnly_112b_jun2015.dxf	ND	ND	ND	ND	ND	ND	1371	-178.464	6.573	1378.8	-265.988	2.701	1451.7	-195.816	2.739	1472	-192.214	5.442	1487	-240.857	2.443	1509.4	-197.807	10.207	1548.1	-211.853	13.711	1556.2	-274.643	4.637	1569	-190.196	6.452	1576.7	-241.58	3.976	1601.1	-158.303	0.704	1642	ND	ND	1659	ND	ND	1676.6	-203.128
			iC14_0	iC14_0	iC14_0	C14_0	C14_0	C14_0	iC15_0	iC15_0	iC15_0	aC15_0	aC15_0	aC15_0	iC16_1	iC16_1	iC16_1	iC16_0	iC16_0	iC16_0	C16_1	C16_1	C16_1	C16_0	C16_0	C16_0	iC17_1	iC17_1	iC17_1	aC17_1	aC17_1	aC17_1	iC17_0	iC17_0	iC17_0	aC17_0	aC17_0	aC17_0	C17_0	C17_0	C17_0	iC18_1	iC18_1	iC18_1	iC18_0	iC18_0	iC18_0	C18_1	C18_1
Fumarate Fermentation 2015 EXPERIMENT			Rt	mes dD 2H/1H	Area All	Rt	d 2H/1H	Area All	Rt	d 2H/1H	Area All	Rt	d 2H/1H	Area All	Rt	d 2H/1H	Area All	Rt	d 2H/1H	Area All	Rt	d 2H/1H	Area All	Rt	d 2H/1H	Area All	Rt	d 2H/1H	Area All	Rt	d 2H/1H	Area All	Rt	d 2H/1H	Area All	Rt	d 2H/1H	Area All	Rt	d 2H/1H	Area All	Rt	d 2H/1H	Area All	Rt	d 2H/1H	Area All	Rt	d 2H/1H
			1263.4	1263.4	1263.4	1302.9	1302.9	1302.9	1370	1370	1370	1380	1380	1380	1452	1452	1452	1472	1472	1472	1486	1486	1486	1507	1507	1507	1546	1546	1546	1555	1555	1555	1568	1568	1568	1578	1578	1578	1601	1601	1601	1642	1642	1642	1659	1659	1659	1675	1675
Date	Identifier 1	FileHeader: Filename	ND	ND	ND	ND	ND	ND	Rt	d 2H/1H	Area All
07/12/15	G20_LBNL_FumOnly_WTa_jun2015	164503__G20_LBNL_FumOnly_WTa_jun2015.dxf	ND	ND	ND	ND	ND	ND	1370	-165.798	3.012	1378.1	-216.31	2.584	1452.1	-185.561	4.575	1471.8	-162.738	5.702	1486.2	-247.564	0.964	1506.9	-162.299	2.773	1545.8	-190.932	6.327	1554.5	-234.372	2.424	1567.5	-172.569	3.148	1575.7	-196.416	2.86	1600.9	-145.531	0.931	1641.3	-173.142	0.417	1658.2	-142.043	0.266	1674.5	-181.168
07/10/15	G20_LBNL_FumOnly_WTa_jun2015	025150__G20_LBNL_FumOnly_WTa_jun2015.dxf	ND	ND	ND	ND	ND	ND	1371.2	-173.653	6.323	1379.6	-214.291	5.095	1453.6	-191.199	9.18	1473.4	-165.666	11.007	1487.2	-248.846	1.69	1508.1	-172.666	5.547	1547.6	-194.516	12.405	1556.2	-232.95	4.688	1569	-176.156	6.144	1577.5	-197.544	5.634	1601.8	-165.366	2.052	1641.9	-165.249	1.005	1658.8	-147.071	0.667	1675.8	-185.939
07/08/15	G20_LBNL_FumOnly_WTa_jun2015	144829__G20_LBNL_FumOnly_WTa_jun2015.dxf	ND	ND	ND	ND	ND	ND	1370	-187.899	3.278	1378.1	-208.235	2.554	1452.1	-194.89	4.754	1471.8	-166.079	5.755	1486.2	-223.563	0.813	1506.9	-175.556	2.874	1545.8	-199.803	6.539	1554.5	-230.466	2.463	1567.5	-175.755	3.209	1575.9	-196.643	2.897	1600.9	-161.834	0.98	1641.3	-159.83	0.435	1658.2	-124.067	0.299	1674.5	-184.483
07/03/15	G20_LBNL_FumOnly_WTa_jun2015	072917__G20_LBNL_FumOnly_WTa_jun2015.dxf	ND	ND	ND	ND	ND	ND	1369.8	-225.95	2.495	1378.1	-197.73	2.139	1451.9	-206.069	3.933	1471.6	-169.869	4.913	1486.2	-216.828	0.719	1506.7	-181.079	2.391	1545.6	-199.71	5.592	1554.3	-213.268	2.128	1567.3	-168.807	2.743	1575.7	-184.07	2.522	1600.7	-132.494	0.81	1641.3	-128.475	0.349	1658.2	-81.733	0.236	1674.3	-187.119
07/10/15	G20_LBNL_FumOnly_WTa_jun2015	121727__G20_LBNL_FumOnly_WTa_jun2015.dxf	ND	ND	ND	ND	ND	ND	1371.7	-167.128	8.361	1380	-211.751	6.689	1454.2	-184.421	12.161	1474.3	-159.483	14.558	1487.7	-246.954	2.467	1508.8	-173.226	7.62	1548.5	-189.386	16.563	1556.8	-228.659	6.223	1569.6	-173.558	8.244	1578.2	-197.875	8.653	1602.2	-155.158	2.783	1642.1	-145.137	1.394	1659	-126.661	0.942	1676.4	-178.369
07/03/15	G20_LBNL_FumOnly_WTb_jun2015	095700__G20_LBNL_FumOnly_WTb_jun2015.dxf	ND	ND	ND	ND	ND	ND	1370.4	-218.718	3.629	1378.6	-213.233	2.979	1452.6	-208.347	5.553	1472.2	-174.855	6.641	1486.4	-234.612	1.044	1507.1	-192.507	3.496	1546.2	-203.044	7.789	1555	-222.974	2.928	1567.7	-176.135	3.728	1576.1	-186.78	3.387	1600.9	-161.219	1.214	1641.3	-160.957	0.481	1658.4	-79.742	0.345	1674.7	-188.906
07/12/15	G20_LBNL_FumOnly_WTb_jun2015	233205__G20_LBNL_FumOnly_WTb_jun2015.dxf	ND	ND	ND	ND	ND	ND	1370	-160.268	2.392	1378.1	-202.711	2.053	1451.9	-185.498	3.657	1471.6	-168.466	4.452	1486.2	-260.731	0.77	1506.9	-166.731	2.206	1545.6	-188.978	5	1554.3	-238.313	1.92	1567.3	-175.256	2.424	1575.7	-196.643	2.179	1600.9	-161.385	0.699	1641.5	-182.85	0.304	1658.4	-62.616	0.191	1674.3	-178.149
07/08/15	G20_LBNL_FumOnly_WTb_jun2015	163532__G20_LBNL_FumOnly_WTb_jun2015.dxf	ND	ND	ND	ND	ND	ND	1370.2	-194.921	3.893	1378.4	-215.725	2.996	1452.3	-196.59	5.601	1472	-165.365	6.428	1486.4	-228.79	0.799	1507.1	-179.877	3.387	1546.2	-198.904	7.549	1554.8	-228.062	2.793	1567.7	-175.549	3.598	1576.1	-191.427	3.216	1600.9	-159.149	1.117	1641.3	-155.077	0.492	1658.4	-108.763	0.343	1674.7	-185.614
07/10/15	G20_LBNL_FumOnly_WTb_jun2015	144451__G20_LBNL_FumOnly_WTb_jun2015.dxf	ND	ND	ND	ND	ND	ND	1372.3	-173.592	11.84	1380.7	-215.437	9.225	1455.1	-188.272	17.358	1475.1	-160.213	19.765	1488.1	-232.629	3.158	1509.6	-172.082	10.464	1549.7	-190.965	22.911	1557.9	-220.772	8.498	1570.4	-172.266	11.116	1579.2	-194.194	11.523	1602.8	-147.182	3.788	1642.3	-140.686	1.809	1659.3	-115.536	1.21	1677	-188.572
07/13/15	G20_LBNL_FumOnly_WTb_jun2015	210148__G20_LBNL_FumOnly_WTb_jun2015.dxf	ND	ND	ND	ND	ND	ND	1372.1	-178.429	9.092	1380.2	-210.3	7.027	1454.6	-187.552	13.737	1474.5	-159.96	15.983	1487.9	-225.141	2.544	1509.2	-169.493	8.42	1549.1	-191.502	18.479	1557.5	-222.439	6.924	1570	-171.494	9.028	1578.6	-196.192	9.328	1602.4	-156.366	3.049	1642.3	-148.363	1.564	1659.3	-116.871	1.024	1676.6	-185.127
07/08/15	G20_LBNL_FumOnly_04a_jun2015	220031__G20_LBNL_FumOnly_04a_jun2015.dxf	ND	ND	ND	ND	ND	ND	1370.2	-156.44	4.04	1378.8	-177.428	3.787	1453	-157.404	7.578	1472.8	-119.78	8.92	1486.4	-231.02	0.629	1506.7	-165.891	2.216	1547	-165.019	10.864	1555.2	-196.55	3.055	1568.5	-130.434	5.456	1577.3	-155.455	7.161	1600.9	-133.201	0.503	1641.7	-117.044	1.124	1658.4	-74.025	0.804	1674.1	-132.18
07/03/15	G20_LBNL_FumOnly_04a_jun2015	081832__G20_LBNL_FumOnly_04a_jun2015.dxf	ND	ND	ND	ND	ND	ND	1370.4	-195.056	3.259	1378.8	-179.016	3.287	1453	-170.273	6.601	1472.8	-125.719	7.974	1486.6	-207.052	0.63	1506.7	-179.656	1.91	1546.8	-168.312	9.753	1555.2	-189.969	2.781	1568.3	-129.303	4.932	1577.3	-149.809	6.622	1600.9	-130.585	0.457	1641.7	-106.672	0.991	1658.6	-62.075	0.712	1674.1	-134.254
07/10/15	G20_LBNL_FumOnly_04a_jun2015	130636__G20_LBNL_FumOnly_04a_jun2015.dxf	ND	ND	ND	ND	ND	ND	1370.2	-137.401	4.404	1378.8	-182.747	4.321	1453	-152.67	8.306	1472.8	-123.419	9.782	1486.4	-259.779	0.86	1506.7	-168.695	2.514	1547	-163.17	11.661	1555.2	-212.712	3.311	1568.3	-136.514	5.887	1577.3	-161.177	7.764	1600.7	-193.503	0.647	1641.5	-120.55	1.24	1658.4	-100.511	0.877	1673.9	-148.747
07/13/15	G20_LBNL_FumOnly_04a_jun2015	201235__G20_LBNL_FumOnly_04a_jun2015.dxf	ND	ND	ND	ND	ND	ND	1370.4	-138.09	4.114	1378.8	-177.417	4.143	1453.2	-153.301	8.254	1473	-119.158	10.115	1486.4	-271.214	0.908	1506.9	-146.637	2.498	1547.4	-159.411	12.258	1555.6	-201.636	3.522	1568.8	-127.847	6.269	1577.7	-155.965	8.304	1600.9	-125.99	0.585	1641.7	-94.966	1.307	1658.6	-76.633	0.932	1674.1	-127.159
07/12/15	G20_LBNL_FumOnly_04b_jun2015	200152__G20_LBNL_FumOnly_04b_jun2015.dxf	ND	ND	ND	ND	ND	ND	1370	-144.517	3.335	1378.4	-183.729	3.393	1452.8	-161.2	6.751	1472.6	-128.734	8.859	1486.2	-273.542	0.849	1506.7	-162.012	2.735	1546.8	-169.7	10.49	1555	-207.074	3.09	1568.3	-133.72	5.722	1577.3	-161.647	7.513	1600.7	-129.467	0.548	1641.5	-111.102	1.144	1658.4	-84.156	0.875	1673.9	-173.206
07/10/15	G20_LBNL_FumOnly_04b_jun2015	153359__G20_LBNL_FumOnly_04b_jun2015.dxf	ND	ND	ND	ND	ND	ND	1369.6	-140.876	1.736	1377.9	-184.796	1.809	1451.9	-170.034	3.52	1471.6	-142.19	4.591	1486.2	-281.338	0.433	1506.5	-176.962	1.336	1545.6	-180.261	5.338	1554.1	-227.521	1.582	1567.5	-148.537	2.868	1576.1	-177.19	3.858	1600.9	-137.219	0.239	1641.5	-148.411	0.537	1658.4	-129.303	0.376	1673.9	-174.01
07/03/15	G20_LBNL_FumOnly_04b_jun2015	104613__G20_LBNL_FumOnly_04b_jun2015.dxf	ND	ND	ND	ND	ND	ND	1369.6	-199.696	1.68	1377.9	-180.02	1.783	1451.7	-184.902	3.583	1471.6	-136.017	4.638	1486	-268.074	0.248	1506.3	-187.568	1.351	1545.6	-181.119	5.622	1554.1	-192.641	1.626	1567.3	-137.586	2.999	1576.1	-156.515	4.045	1600.5	-106.357	0.245	1641.3	-119.726	0.538	1658.2	-83.57	0.388	1673.5	-170.67
07/08/15	G20_LBNL_FumOnly_04b_jun2015	172443__G20_LBNL_FumOnly_04b_jun2015.dxf	ND	ND	ND	ND	ND	ND	1369.6	-163.957	2.263	1378.1	-184.398	2.137	1452.1	-171.373	4.357	1471.8	-131.788	5.536	1486	-221.682	0.421	1506.5	-176.175	1.706	1545.8	-181.096	6.62	1554.3	-216.276	1.919	1567.7	-142.962	3.538	1576.3	-170.215	4.648	1600.7	-102.826	0.324	1641.5	-126.548	0.691	1658.2	-77.355	0.517	1673.7	-175.695
07/09/15	G20_LBNL_FumOnly_112a_jun2015	035707__G20_LBNL_FumOnly_112a_jun2015.dxf	ND	ND	ND	ND	ND	ND	1369.6	-121.966	1.78	1377.9	-147.613	1.994	1452.3	-133.053	5.194	1471.8	-91.584	5.254	1486.2	-158.147	0.268	1506.3	-133.971	1.01	1546.2	-142.934	7.676	1554.5	-180.527	2.067	1567.7	-106.172	3.642	1576.7	-135.274	5.401	1600.7	-101.363	0.285	1641.7	-78.698	0.937	1658.4	-26.644	0.527	1673.9	-117.948
07/10/15	G20_LBNL_FumOnly_112a_jun2015	135430__G20_LBNL_FumOnly_112a_jun2015.dxf	ND	ND	ND	ND	ND	ND	1369.4	-110.704	1.875	1377.9	-155.269	2.27	1452.6	-128.41	5.626	1471.8	-97.873	5.85	1486.2	-219.67	0.515	1506.3	-136.614	1.086	1546.2	-138.746	8.223	1554.5	-192.911	2.266	1567.7	-113.377	3.924	1576.7	-137.595	5.843	1600.7	-127.869	0.301	1641.5	-113.724	1.025	1658.4	-110.916	0.594	1673.7	-120.171
07/12/15	G20_LBNL_FumOnly_112a_jun2015	182328__G20_LBNL_FumOnly_112a_jun2015.dxf	ND	ND	ND	ND	ND	ND	1369.8	-116.454	2.812	1378.6	-156.418	3.369	1453.2	-132.33	8.372	1472.6	-96.714	8.826	1486.4	-256.643	0.8	1506.5	-128.542	1.703	1547.4	-135.49	12.387	1555.4	-182.816	3.425	1568.5	-105.881	5.998	1577.9	-132.685	8.843	1600.9	-128.539	0.506	1641.9	-91.288	1.684	1658.6	-75.498	0.953	1674.1	-107.833
07/10/15	G20_LBNL_FumOnly_112b_jun2015	162307__G20_LBNL_FumOnly_112b_jun2015.dxf	ND	ND	ND	ND	ND	ND	1370	-110.203	2.749	1378.6	-158.279	3.258	1453.2	-129.09	8.018	1472.6	-97.139	8.287	1486.4	-256.624	0.675	1506.5	-152.828	1.645	1547.2	-135.916	11.33	1555.4	-184.034	3.066	1568.5	-107.831	5.44	1577.7	-133.377	8.09	1600.9	-176.841	0.523	1641.9	-102.084	1.489	1658.6	-85.612	0.9	1674.1	-113.834
07/12/15	G20_LBNL_FumOnly_112b_jun2015	205104__G20_LBNL_FumOnly_112b_jun2015.dxf	ND	ND	ND	ND	ND	ND	1369.6	-111.796	2.209	1378.1	-155.136	2.708	1452.8	-132.717	6.822	1472.4	-98.551	7.232	1486.2	-275.596	0.624	1506.3	-137.343	1.321	1546.8	-135.856	9.872	1555	-185.803	2.717	1568.1	-105.008	4.764	1577.3	-135.265	7.166	1600.7	-139.882	0.334	1641.7	-74.415	1.257	1658.4	-60.666	0.753	1673.9	-98.73
			iC14_0	iC14_0	iC14_0	C14_0	C14_0	C14_0	iC15_0	iC15_0	iC15_0	aC15_0	aC15_0	aC15_0	iC16_1	iC16_1	iC16_1	iC16_0	iC16_0	iC16_0	C16_1	C16_1	C16_1	C16_0	C16_0	C16_0	iC17_1	iC17_1	iC17_1	aC17_1	aC17_1	aC17_1	iC17_0	iC17_0	iC17_0	aC17_0	aC17_0	aC17_0	C17_0	C17_0	C17_0	iC18_1	iC18_1	iC18_1	iC18_0	iC18_0	iC18_0	C18_1	C18_1
[truncated: 7 more columns]

## Sheet: G20nfnAB_Hisotope_Deltas_Corr
	CALCULATIONS Finalized on 18 March 2016	ID's updated 12 May 2016 post DMDS verification of bonding and retention times.			*NOTE: If "Area All" is less than 1Vs, the data is not further processed
	Recall:	V-SMOW Hydrogen (R_std)	Est. value of the three added H's, VSMOW			Measured @ Northwestern via CRDS
	α_samp/std = Rsamp/Rstd	0.00015578	dD_vsmow 3Hs	alph_vsmow 3Hs	R_3H's	SgrtSumStdev	dD_vsmow	α_vsmow
	Rsamp = α*Rstd	from NIST/IAEA as of 2005	39.6919	1.03969	0.000161963	7	-63	0.937
					iC15_0	iC15_0	iC15_0	iC15_0	iC15_0	iC15_0	iC15_0	iC15_0	iC15_0	iC15_0	iC15_0	iC15_0	iC15_0	iC15_0	iC15_0	iC15_0	aC15_0	aC15_0	aC15_0	aC15_0	aC15_0	aC15_0	aC15_0	aC15_0	aC15_0	aC15_0	aC15_0	aC15_0	aC15_0	aC15_0	aC15_0	aC15_0	iC16_1	iC16_1	iC16_1	iC16_1	iC16_1	iC16_1	iC16_1	iC16_1	iC16_1	iC16_1	iC16_1	iC16_1	iC16_1
PYRUVATE + SULFATE 2015 H isotope FAME data and calculations			Area & #H WghtAvg 2α_l/w	Area WghtAvg 2ε_l/w	Rt	mes dD 2H/1H	Area All	FracAbun_Agilent	#H Totoal	#H no CH3	R_uncorr	R_corrCH3	α_vsmow corr	dD_vsmow corr	α_l/w corr	2eps_l/w	area/#H	(α_l/w)*(area/#H)	α_lip/wgt.avg	2eps_lip/wgt.avg	Rt	d 2H/1H	Area All	FracAbun_Agilent	#H Totoal	#H no CH3	R_uncorr	R_corrCH3	α_vsmow corr	dD_vsmow corr	α_l/w corr	2eps_l/w	area/#H	(α_l/w)*(area/#H)	α_lip/wgt.avg	2eps_lip/wgt.avg	Rt	d 2H/1H	Area All	FracAbun_Agilent	#H Totoal	#H no CH3	R_uncorr	R_corrCH3	α_vsmow corr	dD_vsmow corr	α_l/w corr	2eps_l/w	area/#H
Date	Identifier 1	FileHeader: Filename			1370	1370	1370	1370	1370	1370	1370	1370	1370	1370	1370	1370	1370	1370	1370	1370	1380	1380	1380	1380	1380	1380	1380	1380	1380	1380	1380	1380	1380	1380	1380	1380	1452	1452	1452	1452	1452	1452	1452	1452	1452	1452	1452	1452	1452
07/08/15	G20_LBNL_PyruSO4_WTa_jun2015	025507__G20_LBNL_PyruSO4_WTa_jun2015.dxf	0.815913	-184.087	1370.2	-200.317	3.83	0.0400203	32	29	0.000124575	0.000120707	0.774854	-225.146	0.826952	-173.048	0.119688	0.0989759	1.01353	13.5305	1379.2	-236.833	5.263	0.0605753	32	29	0.000118886	0.00011443	0.734561	-265.439	0.78395	-216.05	0.164469	0.128935	0.960826	-39.1745	1453.4	-228.578	9.046	0.116361	32	29	0.000120172	0.000115849	0.74367	-256.33	0.793671	-206.329	0.282687
07/09/15	G20_LBNL_PyruSO4_WTa_jun2015	205527__G20_LBNL_PyruSO4_WTa_jun2015.dxf	0.811374	-188.626	1369.8	-193.024	2.964	0.0400203	32	29	0.000125711	0.00012196	0.782902	-217.098	0.835541	-164.459	0.092625	0.077392	1.02979	29.785	1378.8	-230.894	4.271	0.0605753	32	29	0.000119811	0.000115451	0.741114	-258.886	0.790944	-209.056	0.133469	0.105566	0.97482	-25.18	1452.8	-230.433	7.433	0.116361	32	29	0.000119883	0.00011553	0.741623	-258.377	0.791487	-208.513	0.232281
07/12/15	G20_LBNL_PyruSO4_WTa_jun2015	040657__G20_LBNL_PyruSO4_WTa_jun2015.dxf	0.815561	-184.439	1370.2	-179.845	2.585	0.0400203	32	29	0.000127764	0.000124226	0.797444	-202.556	0.851061	-148.939	0.0807812	0.0687498	1.04353	43.528	1379	-228.586	3.966	0.0605753	32	29	0.000120171	0.000115848	0.743661	-256.339	0.793662	-206.338	0.123938	0.0983645	0.973148	-26.8521	1453.2	-226.541	6.916	0.116361	32	29	0.000120489	0.000116199	0.745918	-254.082	0.79607	-203.93	0.216125
07/13/15	G20_LBNL_PyruSO4_WTa_jun2015	132549__G20_LBNL_PyruSO4_WTa_jun2015.dxf	0.818958	-181.042	1370	-177.128	2.444	0.0400203	32	29	0.000128187	0.000124693	0.800442	-199.558	0.854261	-145.739	0.076375	0.0652442	1.04311	43.1063	1378.8	-224.623	3.794	0.0605753	32	29	0.000120788	0.000116529	0.748034	-251.966	0.798329	-201.671	0.118563	0.0946519	0.97481	-25.1901	1453	-224.469	6.577	0.116361	32	29	0.000120812	0.000116555	0.748204	-251.796	0.79851	-201.49	0.205531
07/13/15	G20_LBNL_PyruSO4_WTb_jun2015	155332__G20_LBNL_PyruSO4_WTb_jun2015.dxf	0.82098	-179.02	1369.4	-184.07	2.507	0.0400203	32	29	0.000127106	0.0001235	0.792782	-207.218	0.846086	-153.914	0.0783438	0.0662855	1.03058	30.5797	1378.4	-225.96	3.866	0.0605753	32	29	0.00012058	0.000116299	0.746559	-253.441	0.796754	-203.246	0.120813	0.0962579	0.970491	-29.5086	1452.3	-222.931	6.563	0.116361	32	29	0.000121052	0.00011682	0.749901	-250.099	0.800321	-199.679	0.205094
07/12/15	G20_LBNL_PyruSO4_WTb_jun2015	063418__G20_LBNL_PyruSO4_WTb_jun2015.dxf	0.818139	-181.861	1370.2	-185.67	2.261	0.0400203	32	29	0.000126856	0.000123225	0.791017	-208.983	0.844201	-155.799	0.0706563	0.0596481	1.03186	31.8555	1379	-227.799	3.494	0.0605753	32	29	0.000120293	0.000115983	0.74453	-255.47	0.794589	-205.411	0.109188	0.0867591	0.971215	-28.7855	1453	-223.935	5.95	0.116361	32	29	0.000120895	0.000116647	0.748793	-251.207	0.799139	-200.861	0.185938
07/09/15	G20_LBNL_PyruSO4_WTb_jun2015	232248__G20_LBNL_PyruSO4_WTb_jun2015.dxf	0.809912	-190.088	1369.4	-195.097	2.088	0.0400203	32	29	0.000125388	0.000121604	0.780614	-219.386	0.8331	-166.9	0.06525	0.0543598	1.02863	28.6302	1378.1	-228.047	3.109	0.0605753	32	29	0.000120255	0.00011594	0.744256	-255.744	0.794297	-205.703	0.0971562	0.0771709	0.98072	-19.2802	1452.1	-230.809	5.312	0.116361	32	29	0.000119825	0.000115465	0.741208	-258.792	0.791044	-208.956	0.166
07/08/15	G20_LBNL_PyruSO4_WTb_jun2015	052230__G20_LBNL_PyruSO4_WTb_jun2015.dxf	0.816995	-183.005	1369.8	-196.089	3.065	0.0400203	32	29	0.000125233	0.000121434	0.77952	-220.48	0.831932	-168.068	0.0957812	0.0796834	1.01828	18.2824	1378.6	-234.695	4.266	0.0605753	32	29	0.000119219	0.000114797	0.73692	-263.08	0.786468	-213.532	0.133313	0.104846	0.962635	-37.3654	1452.8	-226.027	7.138	0.116361	32	29	0.00012057	0.000116287	0.746485	-253.515	0.796675	-203.325	0.223062
07/08/15	G20_LBNL_PyruSO4_04a_jun2015	034414__G20_LBNL_PyruSO4_04a_jun2015.dxf	0.819004	-180.996	1370.2	-196.426	2.965	0.0384983	32	29	0.000125181	0.000121376	0.779148	-220.852	0.831535	-168.465	0.0926562	0.0770469	1.0153	15.3003	1379	-234.518	4.207	0.0614907	32	29	0.000119247	0.000114828	0.737115	-262.885	0.786676	-213.324	0.131469	0.103423	0.960528	-39.4719	1453.2	-223.645	6.951	0.111098	32	29	0.000120941	0.000116697	0.749113	-250.887	0.799481	-200.519	0.217219
07/13/15	G20_LBNL_PyruSO4_04a_jun2015	141504__G20_LBNL_PyruSO4_04a_jun2015.dxf	0.819747	-180.253	1370	-187.399	3.299	0.0384983	32	29	0.000126587	0.000122927	0.789109	-210.891	0.842165	-157.835	0.103094	0.086822	1.02735	27.3479	1379	-228.197	5.092	0.0614907	32	29	0.000120231	0.000115914	0.74409	-255.91	0.79412	-205.88	0.159125	0.126364	0.968738	-31.262	1453.2	-223	8.571	0.111098	32	29	0.000121041	0.000116808	0.749825	-250.175	0.80024	-199.76	0.267844
07/12/15	G20_LBNL_PyruSO4_04a_jun2015	045605__G20_LBNL_PyruSO4_04a_jun2015.dxf	0.820142	-179.858	1369.8	-178.347	2.26	0.0384983	32	29	0.000127997	0.000124483	0.799097	-200.903	0.852825	-147.175	0.070625	0.0602308	1.03985	39.8502	1378.8	-220.609	3.583	0.0614907	32	29	0.000121414	0.000117219	0.752463	-247.537	0.803056	-196.944	0.111969	0.0899172	0.979166	-20.8337	1452.8	-222.008	5.988	0.111098	32	29	0.000121196	0.000116978	0.75092	-249.08	0.801408	-198.592	0.187125
07/09/15	G20_LBNL_PyruSO4_04a_jun2015	214436__G20_LBNL_PyruSO4_04a_jun2015.dxf	0.805852	-194.148	1369.6	-196.848	2.381	0.0384983	32	29	0.000125115	0.000121303	0.778682	-221.318	0.831038	-168.962	0.0744062	0.0618344	1.03125	31.2542	1378.6	-233.088	3.584	0.0614907	32	29	0.00011947	0.000115074	0.738693	-261.307	0.78836	-211.64	0.112	0.0882963	0.978294	-21.7055	1452.6	-235.47	6.07	0.111098	32	29	0.000119098	0.000114664	0.736065	-263.935	0.785555	-214.445	0.189688
07/12/15	G20_LBNL_PyruSO4_04b_jun2015	072325__G20_LBNL_PyruSO4_04b_jun2015.dxf	0.816171	-183.829	1370.4	-189.057	3.164	0.0384983	32	29	0.000126329	0.000122642	0.787279	-212.721	0.840213	-159.787	0.098875	0.083076	1.02946	29.4563	1379.4	-229.307	4.976	0.0614907	32	29	0.000120059	0.000115724	0.742866	-257.134	0.792813	-207.187	0.1555	0.123282	0.97138	-28.6198	1453.6	-225.643	8.3	0.111098	32	29	0.000120629	0.000116353	0.746909	-253.091	0.797128	-202.872	0.259375
07/13/15	G20_LBNL_PyruSO4_04b_jun2015	164246__G20_LBNL_PyruSO4_04b_jun2015.dxf	0.819575	-180.425	1369.8	-186.321	3.098	0.0384983	32	29	0.000126755	0.000123113	0.790298	-209.702	0.843435	-156.565	0.0968125	0.081655	1.02911	29.1127	1378.8	-225.374	4.924	0.0614907	32	29	0.000120671	0.0001164	0.747205	-252.795	0.797444	-202.556	0.153875	0.122707	0.972998	-27.0022	1453	-224.883	8.17	0.111098	32	29	0.000120748	0.000116484	0.747747	-252.253	0.798023	-201.977	0.255312
07/10/15	G20_LBNL_PyruSO4_04b_jun2015	001154__G20_LBNL_PyruSO4_04b_jun2015.dxf	0.812266	-187.734	1369.8	-186.034	2.24	0.0384983	32	29	0.0001268	0.000123162	0.790615	-209.385	0.843773	-156.227	0.07	0.0590641	1.03879	38.789	1378.6	-224.823	3.495	0.0614907	32	29	0.000120757	0.000116494	0.747813	-252.187	0.798093	-201.907	0.109219	0.0871667	0.982552	-17.4481	1452.6	-230.303	5.907	0.111098	32	29	0.000119903	0.000115552	0.741766	-258.234	0.79164	-208.36	0.184594
07/08/15	G20_LBNL_PyruSO4_04b_jun2015	061138__G20_LBNL_PyruSO4_04b_jun2015.dxf	0.815248	-184.752	1369.8	-201.454	3.063	0.0384983	32	29	0.000124397	0.000120511	0.7736	-226.4	0.825614	-174.386	0.0957188	0.0790267	1.01271	12.7141	1378.8	-233.827	4.474	0.0614907	32	29	0.000119354	0.000114947	0.737878	-262.122	0.78749	-212.51	0.139813	0.110101	0.965951	-34.0493	1452.8	-229.436	7.42	0.111098	32	29	0.000120038	0.000115701	0.742723	-257.277	0.792661	-207.339	0.231875
07/09/15	G20_LBNL_PyruSO4_112a_jun2015	223341__G20_LBNL_PyruSO4_112a_jun2015.dxf	0.810082	-189.918	1370.6	-196.155	4.134	0.0455816	32	29	0.000125223	0.000121422	0.779447	-220.553	0.831854	-168.146	0.129188	0.107465	1.02688	26.8756	1379.6	-235.806	5.669	0.0639305	32	29	0.000119046	0.000114606	0.735694	-264.306	0.785159	-214.841	0.177156	0.139096	0.969234	-30.7662	1453.8	-231.904	9.67	0.12222	32	29	0.000119654	0.000115277	0.74	-260	0.789754	-210.246	0.302187
07/08/15	G20_LBNL_PyruSO4_112a_jun2015	043322__G20_LBNL_PyruSO4_112a_jun2015.dxf	0.818108	-181.892	1370.6	-196.914	4.98	0.0455816	32	29	0.000125105	0.000121292	0.77861	-221.39	0.83096	-169.04	0.155625	0.129318	1.01571	15.7088	1379.8	-232.774	6.463	0.0639305	32	29	0.000119518	0.000115128	0.73904	-260.96	0.78873	-211.27	0.201969	0.159299	0.96409	-35.9104	1454	-225.391	11.274	0.12222	32	29	0.000120669	0.000116397	0.747187	-252.813	0.797424	-202.576	0.352312
07/12/15	G20_LBNL_PyruSO4_112a_jun2015	054512__G20_LBNL_PyruSO4_112a_jun2015.dxf	0.817866	-182.134	1370.8	-189.687	4.678	0.0455816	32	29	0.000126231	0.000122534	0.786584	-213.416	0.839471	-160.529	0.146187	0.12272	1.02642	26.4155	1379.8	-230.117	6.533	0.0639305	32	29	0.000119932	0.000115584	0.741972	-258.028	0.791859	-208.141	0.204156	0.161663	0.968201	-31.7994	1454	-225.528	11.146	0.12222	32	29	0.000120647	0.000116373	0.747035	-252.965	0.797263	-202.737	0.348313
07/13/15	G20_LBNL_PyruSO4_112a_jun2015	150418__G20_LBNL_PyruSO4_112a_jun2015.dxf	0.815575	-184.425	1370	-193.361	4.667	0.0455816	32	29	0.000125658	0.000121903	0.78253	-217.47	0.835144	-164.856	0.145844	0.121801	1.02399	23.9946	1379.2	-235.519	6.588	0.0639305	32	29	0.000119091	0.000114656	0.736011	-263.989	0.785497	-214.503	0.205875	0.161714	0.963121	-36.879	1453.4	-226.613	11.206	0.12222	32	29	0.000120478	0.000116187	0.745838	-254.162	0.795985	-204.015	0.350187
07/13/15	G20_LBNL_PyrusSO4_112b_jun2015	173200__G20_LBNL_PyruSO4_112b_jun2015.dxf	0.819505	-180.495	1370	-186.916	3.717	0.0455816	32	29	0.000126662	0.00012301	0.789642	-210.358	0.842734	-157.266	0.116156	0.0978888	1.02835	28.3458	1379.2	-226.87	5.597	0.0639305	32	29	0.000120438	0.000116142	0.745555	-254.445	0.795683	-204.317	0.174906	0.13917	0.970931	-29.0687	1453.4	-226.763	9.297	0.12222	32	29	0.000120455	0.000116161	0.745673	-254.327	0.795809	-204.191	0.290531
07/12/15	G20_LBNL_PyrusO4_112b_jun2015	081232__G20_LBNL_PyruSO4_112b_jun2015.dxf	0.817243	-182.757	1370.2	-185.029	2.896	0.0455816	32	29	0.000126956	0.000123335	0.791724	-208.276	0.844956	-155.044	0.0905	0.0764685	1.03391	33.9113	1379.2	-226.323	4.425	0.0639305	32	29	0.000120523	0.000116237	0.746158	-253.842	0.796327	-203.673	0.138281	0.110117	0.974407	-25.593	1453.2	-227.101	7.364	0.12222	32	29	0.000120402	0.000116103	0.7453	-254.7	0.795411	-204.589	0.230125
07/10/15	G20_LBNL_PyrusO4_112b_jun2015	010100__G20_LBNL_PyruSO4_112b_jun2015.dxf	0.813697	-186.303	1370.2	-187.169	3.325	0.0455816	32	29	0.000126623	0.000122967	0.789363	-210.637	0.842436	-157.564	0.103906	0.0875344	1.03532	35.3186	1379.4	-226.688	4.876	0.0639305	32	29	0.000120467	0.000116174	0.745755	-254.245	0.795897	-204.103	0.152375	0.121275	0.978124	-21.876	1453.4	-229.754	8.158	0.12222	32	29	0.000119989	0.000115647	0.742372	-257.628	0.792286	-207.714	0.254937
07/08/15	G20_LBNL_PyrusO4_112b_jun2015	070045__G20_LBNL_PyruSO4_112b_jun2015.dxf	0.81357	-186.43	1370.6	-207.634	4.484	0.0455816	32	29	0.000123435	0.000119449	0.766781	-233.219	0.818336	-181.664	0.140125	0.114669	1.00586	5.85805	1379.6	-234.667	6.196	0.0639305	32	29	0.000119224	0.000114802	0.736951	-263.049	0.786501	-213.499	0.193625	0.152286	0.966728	-33.2721	1453.8	-230.889	10.351	0.12222	32	29	0.000119812	0.000115452	0.74112	-258.88	0.79095	-209.05	0.323469
					iC15_0	iC15_0	iC15_0	iC15_0	iC15_0	iC15_0	iC15_0	iC15_0	iC15_0	iC15_0	iC15_0	iC15_0	iC15_0	iC15_0	iC15_0	iC15_0	aC15_0	aC15_0	aC15_0	aC15_0	aC15_0	aC15_0	aC15_0	aC15_0	aC15_0	aC15_0	aC15_0	aC15_0	aC15_0	aC15_0	aC15_0	aC15_0	iC16_1	iC16_1	iC16_1	iC16_1	iC16_1	iC16_1	iC16_1	iC16_1	iC16_1	iC16_1	iC16_1	iC16_1	iC16_1
MALATE + SULFATE 2015 H isotope FAME data and calculations			Area & #H WghtAvg 2α_l/w	Area WghtAvg 2ε_l/w	Rt	mes dD 2H/1H	Area All	FracAbun_Agilent	#H Totoal	#H no CH3	R_uncorr	R_corrCH3	α_vsmow corr	dD_vsmow corr	α_l/w corr	2eps_l/w	area/#H	(α_l/w)*(area/#H)	α_lip/wgt.avg	2eps_lip/wgt.avg	Rt	d 2H/1H	Area All	FracAbun_Agilent	#H Totoal	#H no CH3	R_uncorr	R_corrCH3	α_vsmow corr	dD_vsmow corr	α_l/w corr	2eps_l/w	area/#H	(α_l/w)*(area/#H)	α_lip/wgt.avg	2eps_lip/wgt.avg	Rt	d 2H/1H	Area All	FracAbun_Agilent	#H Totoal	#H no CH3	R_uncorr	R_corrCH3	α_vsmow corr	dD_vsmow corr	α_l/w corr	2eps_l/w	area/#H
Date	Identifier 1	FileHeader: Filename			1370	1370	1370	1370	1370	1370	1370	1370	1370	1370	1370	1370	1370	1370	1370	1370	1380	1380	1380	1380	1380	1380	1380	1380	1380	1380	1380	1380	1380	1380	1380	1380	1452	1452	1452	1452	1452	1452	1452	1452	1452	1452	1452	1452	1452
07/12/15	G20_LBNL_MalSO4_WTa_jun2015	100326__G20_LBNL_MalSO4_WTa_jun2015.dxf	0.843683	-156.317	1371	-176.736	5.17	0.0579984	32	29	0.000128248	0.00012476	0.800875	-199.125	0.854722	-145.278	0.161562	0.138091	1.01309	13.085	1379.8	-216.546	6.284	0.0678143	32	29	0.000122046	0.000117917	0.756947	-243.053	0.807841	-192.159	0.196375	0.15864	0.957517	-42.4831	1452.8	-198.308	6.275	0.0758638	32	29	0.000124888	0.000121052	0.777071	-222.929	0.829318	-170.682	0.196094
07/11/15	G20_LBNL_MalSO4_WTa_jun2015	065641__G20_LBNL_MalSO4_WTa_jun2015.dxf	0.846146	-153.854	1371.5	-178.958	7.072	0.0579984	32	29	0.000127902	0.000124378	0.798423	-201.577	0.852106	-147.894	0.221	0.188315	1.00704	7.0435	1380.4	-220.677	8.328	0.0678143	32	29	0.000121403	0.000117207	0.752388	-247.612	0.802976	-197.024	0.26025	0.208974	0.94898	-51.0197	1453.4	-199.785	8.338	0.0758638	32	29	0.000124657	0.000120798	0.775442	-224.558	0.827579	-172.421	0.260562
07/08/15	G20_LBNL_MalSO4_WTa_jun2015	200459__G20_LBNL_MalSO4_WTa_jun2015.dxf	0.8379	-162.1	1370.6	-197.532	5.261	0.0579984	32	29	0.000125008	0.000121186	0.777928	-222.072	0.830232	-169.768	0.164406	0.136495	0.990849	-9.15116	1379.4	-220.948	6.018	0.0678143	32	29	0.000121361	0.00011716	0.752089	-247.911	0.802657	-197.343	0.188062	0.15095	0.957938	-42.0615	1452.6	-203.912	6.071	0.0758638	32	29	0.000124015	0.000120089	0.770888	-229.112	0.822719	-177.281	0.189719
07/03/15	G20_LBNL_MalSO4_WTa_jun2015	132640__G20_LBNL_MalSO4_WTa_jun2015.dxf	0.835799	-164.201	1370.8	-212.364	5.209	0.0579984	32	29	0.000122698	0.000118636	0.761561	-238.439	0.812765	-187.235	0.162781	0.132303	0.972441	-27.5587	1379.8	-219.958	6.252	0.0678143	32	29	0.000121515	0.000117331	0.753182	-246.818	0.803822	-196.178	0.195375	0.157047	0.961741	-38.2587	1452.8	-215.991	6.229	0.0758638	32	29	0.000122133	0.000118013	0.757559	-242.441	0.808494	-191.506	0.194656
07/09/15	G20_LBNL_MalSO4_WTb_jun2015	002759__G20_LBNL_MalSO4_WTb_jun2015.dxf	0.840336	-159.664	1371.5	-193.258	6.441	0.0579984	32	29	0.000125674	0.00012192	0.782644	-217.356	0.835265	-164.735	0.201281	0.168123	0.993966	-6.03421	1380.2	-219.832	7.307	0.0678143	32	29	0.000121535	0.000117352	0.753321	-246.679	0.803971	-196.029	0.228344	0.183582	0.956725	-43.2748	1453.4	-204.588	7.373	0.0758638	32	29	0.000123909	0.000119973	0.770142	-229.858	0.821923	-178.077	0.230406
07/11/15	G20_LBNL_MalSO4_WTb_jun2015	092400__G20_LBNL_MalSO4_WTb_jun2015.dxf	0.847977	-152.023	1371.5	-176.865	6.614	0.0579984	32	29	0.000128228	0.000124738	0.800733	-199.267	0.85457	-145.43	0.206687	0.176629	1.00778	7.77509	1380.4	-215.851	7.855	0.0678143	32	29	0.000122155	0.000118037	0.757714	-242.286	0.808659	-191.341	0.245469	0.198501	0.953633	-46.3672	1453.4	-193.466	7.723	0.0758638	32	29	0.000125642	0.000121884	0.782414	-217.586	0.835021	-164.979	0.241344
07/12/15	G20_LBNL_MalSO4_WTb_jun2015	131538__G20_LBNL_MalSO4_WTb_jun2015.dxf	0.848262	-151.738	1370.6	-168.312	3.907	0.0579984	32	29	0.00012956	0.000126208	0.81017	-189.83	0.864643	-135.357	0.122094	0.105567	1.01931	19.3112	1379.4	-216.295	4.791	0.0678143	32	29	0.000122086	0.00011796	0.757224	-242.776	0.808136	-191.864	0.149719	0.120993	0.952697	-47.3035	1452.3	-191.454	4.653	0.0758638	32	29	0.000125955	0.00012223	0.784634	-215.366	0.83739	-162.61	0.145406
07/12/15	G20_LBNL_MalSO4_04a_jun2015	105233__G20_LBNL_MalSO4_04a_jun2015.dxf	0.906662	-93.3376	1370.4	-120.812	3.066	0.0271928	32	29	0.00013696	0.000134373	0.862584	-137.416	0.920581	-79.4193	0.0958125	0.0882031	1.01535	15.3512	1380	-172.1	6.903	0.0629061	32	29	0.00012897	0.000125557	0.80599	-194.01	0.860182	-139.818	0.215719	0.185557	0.948735	-51.2654	1454	-146.735	9.704	0.10212	32	29	0.000132922	0.000129917	0.833979	-166.021	0.890053	-109.947	0.30325
07/11/15	G20_LBNL_MalSO4_04a_jun2015	074547__G20_LBNL_MalSO4_04a_jun2015.dxf	0.905979	-94.0213	1370.8	-122.824	4.486	0.0271928	32	29	0.000136646	0.000134028	0.860364	-139.636	0.918211	-81.7887	0.140187	0.128722	1.0135	13.5021	1380.7	-174.269	9.682	0.0629061	32	29	0.000128632	0.000125184	0.803597	-196.403	0.857628	-142.372	0.302563	0.259486	0.946631	-53.3689	1454.8	-147.479	13.533	0.10212	32	29	0.000132806	0.000129789	0.833158	-166.842	0.889177	-110.823	0.422906
07/08/15	G20_LBNL_MalSO4_04a_jun2015	224942__G20_LBNL_MalSO4_04a_jun2015.dxf	0.904036	-95.9642	1370.6	-141.482	4.136	0.0271928	32	29	0.00013374	0.00013082	0.839776	-160.224	0.896239	-103.761	0.12925	0.115839	0.991375	-8.6245	1380.2	-172.338	8.534	0.0629061	32	29	0.000128933	0.000125516	0.805728	-194.272	0.859902	-140.098	0.266688	0.229325	0.951181	-48.819	1454.4	-149.911	12.116	0.10212	32	29	0.000132427	0.000129371	0.830475	-169.525	0.886313	-113.687	0.378625
07/09/15	G20_LBNL_MalSO4_04b_jun2015	011706__G20_LBNL_MalSO4_04b_jun2015.dxf	0.901922	-98.0779	1370.8	-140.956	4.374	0.0271928	32	29	0.000133822	0.000130911	0.840356	-159.644	0.896858	-103.142	0.136687	0.122589	0.994386	-5.61435	1380.7	-174.109	8.659	0.0629061	32	29	0.000128657	0.000125212	0.803774	-196.226	0.857816	-142.184	0.270594	0.23212	0.951098	-48.9022	1454.6	-152.793	11.968	0.10212	32	29	0.000131978	0.000128876	0.827295	-172.705	0.882919	-117.081	0.374
07/11/15	G20_LBNL_MalSO4_04b_jun2015	101306__G20_LBNL_MalSO4_04b_jun2015.dxf	0.906593	-93.4075	1371	-126.408	5.712	0.0271928	32	29	0.000136088	0.000133411	0.856409	-143.591	0.913991	-86.0093	0.1785	0.163147	1.00816	8.16039	1381.1	-174.462	11.657	0.0629061	32	29	0.000128602	0.000125151	0.803384	-196.616	0.8574	-142.6	0.364281	0.312335	0.94574	-54.2605	1455.1	-145.978	15.906	0.10212	32	29	0.00013304	0.000130047	0.834815	-165.185	0.890944	-109.056	0.497063
07/12/15	G20_LBNL_MalSO4_04b_jun2015	140448__G20_LBNL_MalSO4_04b_jun2015.dxf	0.89843	-101.57	1369.4	-112.637	1.485	0.0271928	32	29	0.000138233	0.000135779	0.871605	-128.395	0.930208	-69.7921	0.0464063	0.0431675	1.03537	35.3709	1378.4	-167.707	3.439	0.0629061	32	29	0.000129655	0.000126312	0.810838	-189.162	0.865355	-134.645	0.107469	0.0929987	0.963186	-36.8136	1452.1	-153.055	4.72	0.10212	32	29	0.000131937	0.000128831	0.827006	-172.994	0.88261	-117.39	0.1475
07/12/15	G20_LBNL_MalSO4_112a_jun2015	114141__G20_LBNL_MalSO4_112a_jun2015.dxf	0.923075	-76.9247	1369.8	-111.204	1.602	0.027161	32	29	0.000138457	0.000136025	0.873186	-126.814	0.931895	-68.1045	0.0500625	0.046653	1.00956	9.55521	1379	-161.338	3.746	0.0650474	32	29	0.000130647	0.000127407	0.817866	-182.134	0.872856	-127.144	0.117062	0.102179	0.945595	-54.4047	1452.6	-129.195	4.331	0.0858704	32	29	0.000135654	0.000132932	0.853334	-146.666	0.910709	-89.2914	0.135344
07/11/15	G20_LBNL_MalSO4_112a_jun2015	083454__G20_LBNL_MalSO4_112a_jun2015.dxf	0.935866	-64.1337	1371.2	-116.407	5.586	0.027161	32	29	0.000137646	0.000135131	0.867445	-132.555	0.925768	-74.2318	0.174563	0.161604	0.98921	-10.7901	1381.3	-159.887	11.546	0.0650474	32	29	0.000130873	0.000127657	0.819467	-180.533	0.874564	-125.436	0.360812	0.315554	0.934497	-65.5028	1454.8	-121.682	13.561	0.0858704	32	29	0.000136824	0.000134224	0.861624	-138.376	0.919556	-80.4438	0.423781
07/08/15	G20_LBNL_MalSO4_112a_jun2015	233851__G20_LBNL_MalSO4_112a_jun2015.dxf	0.927762	-72.2384	1370.4	-128.358	3.8	0.027161	32	29	0.000135784	0.000133076	0.854258	-145.742	0.911694	-88.3057	0.11875	0.108264	0.982682	-17.3184	1380	-156.77	7.617	0.0650474	32	29	0.000131358	0.000128192	0.822906	-177.094	0.878235	-121.765	0.238031	0.209047	0.946617	-53.3827	1453.6	-125.664	9.071	0.0858704	32	29	0.000136204	0.000133539	0.85723	-142.77	0.914867	-85.1332	0.283469
07/09/15	G20_LBNL_MalSO4_112b_jun2015	020613__G20_LBNL_MalSO4_112b_jun2015.dxf	0.925084	-74.916	1370.6	-130.587	3.688	0.027161	32	29	0.000135437	0.000132693	0.851798	-148.202	0.909069	-90.9307	0.11525	0.10477	0.982688	-17.3116	1380.2	-160.414	7.389	0.0650474	32	29	0.000130791	0.000127566	0.818885	-181.115	0.873944	-126.056	0.230906	0.201799	0.944718	-55.2816	1453.8	-128.586	9.053	0.0858704	32	29	0.000135749	0.000133037	0.854006	-145.994	0.911426	-88.5742	0.282906
07/12/15	G20_LBNL_MalSO4_112b_jun2015	145357__G20_LBNL_MalSO4_112b_jun2015.dxf	0.917517	-82.4833	1369.6	-107.208	1.481	0.027161	32	29	0.000139079	0.000136712	0.877595	-122.405	0.936601	-63.3987	0.0462813	0.0433471	1.0208	20.8003	1378.8	-158.073	3.459	0.0650474	32	29	0.000131155	0.000127968	0.821469	-178.531	0.876701	-123.299	0.108094	0.0947659	0.955515	-44.4853	1452.1	-134.95	4.037	0.0858704	32	29	0.000134757	0.000131943	0.846984	-153.016	0.903931	-96.0687	0.126156
07/11/15	G20_LBNL_MalSO4_112b_jun2015	114540__G20_LBNL_MalSO4_112b_jun2015.dxf	0.929658	-70.3422	1370.4	-114.456	3.609	0.027161	32	29	0.00013795	0.000135466	0.869598	-130.402	0.928066	-71.9342	0.112781	0.104668	0.998288	-1.71248	1380	-158.779	7.674	0.0650474	32	29	0.000131045	0.000127847	0.82069	-179.31	0.875869	-124.131	0.239813	0.210044	0.942142	-57.8584	1453.6	-126.24	9.28	0.0858704	32	29	0.000136114	0.00013344	0.856595	-143.405	0.914189	-85.8115	0.29
					iC15_0	iC15_0	iC15_0	iC15_0	iC15_0	iC15_0	iC15_0	iC15_0	iC15_0	iC15_0	iC15_0	iC15_0	iC15_0	iC15_0	iC15_0	iC15_0	aC15_0	aC15_0	aC15_0	aC15_0	aC15_0	aC15_0	aC15_0	aC15_0	aC15_0	aC15_0	aC15_0	aC15_0	aC15_0	aC15_0	aC15_0	aC15_0	iC16_1	iC16_1	iC16_1	iC16_1	iC16_1	iC16_1	iC16_1	iC16_1	iC16_1	iC16_1	iC16_1	iC16_1	iC16_1
FUMARATE + SULFATE 2015 H isotope FAME data and calculations			Area & #H WghtAvg 2α_l/w	Area WghtAvg 2ε_l/w	Rt	mes dD 2H/1H	Area All	FracAbun_Agilent	#H Totoal	#H no CH3	R_uncorr	R_corrCH3	α_vsmow corr	dD_vsmow corr	α_l/w corr	2eps_l/w	area/#H	(α_l/w)*(area/#H)	α_lip/wgt.avg	2eps_lip/wgt.avg	Rt	d 2H/1H	Area All	FracAbun_Agilent	#H Totoal	#H no CH3	R_uncorr	R_corrCH3	α_vsmow corr	dD_vsmow corr	α_l/w corr	2eps_l/w	area/#H	(α_l/w)*(area/#H)	α_lip/wgt.avg	2eps_lip/wgt.avg	Rt	d 2H/1H	Area All	FracAbun_Agilent	#H Totoal	#H no CH3	R_uncorr	R_corrCH3	α_vsmow corr	dD_vsmow corr	α_l/w corr	2eps_l/w	area/#H
Date	Identifier 1	FileHeader: Filename			1370	1370	1370	1370	1370	1370	1370	1370	1370	1370	1370	1370	1370	1370	1370	1370	1380	1380	1380	1380	1380	1380	1380	1380	1380	1380	1380	1380	1380	1380	1380	1380	1452	1452	1452	1452	1452	1452	1452	1452	1452	1452	1452	1452	1452
07/08/15	G20_LBNL_FumSO4_WTa_jun2015	085141__G20_LBNL_FumSO4_WTa_jun2015.dxf	0.856134	-143.866	1371.2	-184.732	7.563	0.0462327	32	29	0.000127002	0.000123386	0.792052	-207.948	0.845306	-154.694	0.236344	0.199783	0.987353	-12.647	1380.9	-208.712	11.128	0.0747148	32	29	0.000123267	0.000119264	0.765591	-234.409	0.817066	-182.934	0.34775	0.284135	0.954368	-45.6322	1454.2	-192.271	12.784	0.0955801	32	29	0.000125828	0.00012209	0.783733	-216.267	0.836428	-163.572	0.3995
07/11/15	G20_LBNL_FumSO4_WTa_jun2015	010022__G20_LBNL_FumSO4_WTa_jun2015.dxf	0.843327	-156.673	1370.8	-168.846	4.789	0.0462327	32	29	0.000129477	0.000126117	0.809581	-190.419	0.864014	-135.986	0.149656	0.129305	1.02453	24.5307	1380	-214.771	7.613	0.0747148	32	29	0.000122323	0.000118222	0.758905	-241.095	0.809931	-190.069	0.237906	0.192688	0.9604	-39.6	1453.4	-204.217	8.604	0.0955801	32	29	0.000123967	0.000120036	0.770551	-229.449	0.82236	-177.64	0.268875
07/10/15	G20_LBNL_FumSO4_WTa_jun2015	181406__G20_LBNL_FumSO4_WTa_jun2015.dxf	0.862168	-137.832	1373.8	-168.825	17.579	0.0462327	32	29	0.00012948	0.00012612	0.809604	-190.396	0.864039	-135.961	0.549344	0.474654	1.00217	2.16986	1384	-204.746	25.778	0.0747148	32	29	0.000123885	0.000119946	0.769967	-230.033	0.821737	-178.263	0.805562	0.66196	0.953105	-46.8948	1457.4	-186.42	30.252	0.0955801	32	29	0.000126739	0.000123096	0.790189	-209.811	0.843318	-156.682	0.945375
07/03/15	G20_LBNL_FumSO4_WTa_jun2015	013146__G20_LBNL_FumSO4_WTa_jun2015.dxf	0.844212	-155.788	1370.6	-198.384	4.041	0.0462327	32	29	0.000124876	0.000121039	0.776987	-223.013	0.829229	-170.771	0.126281	0.104716	0.982252	-17.7482	1379.8	-215.399	6.518	0.0747148	32	29	0.000122225	0.000118114	0.758212	-241.788	0.809191	-190.809	0.203687	0.164822	0.958517	-41.4834	1453.2	-205.446	7.374	0.0955801	32	29	0.000123776	0.000119825	0.769195	-230.805	0.820912	-179.088	0.230437
07/03/15	G20_LBNL_FumSO4_WTb_jun2015	035932__G20_LBNL_FumSO4_WTb_jun2015.dxf	0.84203	-157.97	1371.2	-213.291	6.72	0.0462327	32	29	0.000122554	0.000118477	0.760538	-239.462	0.811674	-188.326	0.21	0.170451	0.963949	-36.0514	1380.9	-221.554	10.362	0.0747148	32	29	0.000121266	0.000117056	0.751421	-248.579	0.801943	-198.057	0.323813	0.259679	0.952392	-47.6078	1454.2	-209.846	11.911	0.0955801	32	29	0.00012309	0.000119069	0.76434	-235.66	0.815731	-184.269	0.372219
07/13/15	G20_LBNL_FumSO4_WTb_jun2015	232928__G20_LBNL_FumSO4_WTb_jun2015.dxf	0.854107	-145.893	1373.3	-181.055	14.357	0.0462327	32	29	0.000127575	0.000124018	0.796109	-203.891	0.849636	-150.364	0.448656	0.381195	0.994765	-5.23463	1383.4	-209.945	21.361	0.0747148	32	29	0.000123075	0.000119052	0.76423	-235.77	0.815614	-184.386	0.667531	0.544448	0.954932	-45.068	1456.7	-191.565	24.918	0.0955801	32	29	0.000125938	0.000122211	0.784512	-215.488	0.837259	-162.741	0.778687
07/11/15	G20_LBNL_FumSO4_WTb_jun2015	032740__G20_LBNL_FumSO4_WTb_jun2015.dxf	0.854121	-145.879	1374.4	-177.641	19.229	0.0462327	32	29	0.000128107	0.000124605	0.799876	-200.124	0.853657	-146.343	0.600906	0.512968	0.999456	-0.543806	1384.6	-209.889	27.91	0.0747148	32	29	0.000123083	0.000119061	0.764292	-235.708	0.81568	-184.32	0.872188	0.711426	0.954994	-45.0065	1458	-191.535	32.79	0.0955801	32	29	0.000125943	0.000122216	0.784545	-215.455	0.837295	-162.705	1.02469
07/08/15	G20_LBNL_FumSO4_WTb_jun2015	111906__G20_LBNL_FumSO4_WTb_jun2015.dxf	0.856237	-143.763	1372.9	-180.696	13.607	0.0462327	32	29	0.000127631	0.00012408	0.796505	-203.495	0.850059	-149.941	0.425219	0.361461	0.992785	-7.21549	1383	-208.486	19.474	0.0747148	32	29	0.000123302	0.000119303	0.76584	-234.16	0.817332	-182.668	0.608563	0.497398	0.954563	-45.4369	1456.5	-191.659	22.675	0.0955801	32	29	0.000125923	0.000122195	0.784408	-215.592	0.837148	-162.852	0.708594
07/14/15	G20_LBNL_FumSO4_04a_jun2015	012037__G20_LBNL_FumSO4_04a_jun2015.dxf	0.878859	-121.141	1370.8	-153.091	4.462	0.0342184	32	29	0.000131931	0.000128825	0.826966	-173.034	0.882568	-117.432	0.139437	0.123063	1.00422	4.22039	1380.4	-197.174	8.48	0.0671552	32	29	0.000125064	0.000121247	0.778323	-221.677	0.830654	-169.346	0.265	0.220123	0.945151	-54.8493	1454.2	-170.014	11.197	0.0991412	32	29	0.000129295	0.000125916	0.808292	-191.708	0.862639	-137.361	0.349906
07/10/15	G20_LBNL_FumSO4_04a_jun2015	185658__G20_LBNL_FumSO4_04a_jun2015.dxf	0.881326	-118.674	1371	-148.861	6.106	0.0342184	32	29	0.00013259	0.000129552	0.831634	-168.366	0.887549	-112.451	0.190812	0.169355	1.00706	7.06116	1380.9	-197.076	11.151	0.0671552	32	29	0.00012508	0.000121264	0.778431	-221.569	0.830769	-169.231	0.348469	0.289497	0.942636	-57.3644	1454.6	-166.3	14.518	0.0991412	32	29	0.000129874	0.000126554	0.81239	-187.61	0.867012	-132.988	0.453688
07/11/15	G20_LBNL_FumSO4_04a_jun2015	014928__G20_LBNL_FumSO4_04a_jun2015.dxf	0.875059	-124.941	1371	-141.65	5.333	0.0342184	32	29	0.000133714	0.000130791	0.83959	-160.41	0.896041	-103.959	0.166656	0.149331	1.02398	23.9781	1380.7	-195.451	9.848	0.0671552	32	29	0.000125333	0.000121543	0.780224	-219.776	0.832683	-167.317	0.30775	0.256258	0.951574	-48.4263	1454.4	-170.455	12.729	0.0991412	32	29	0.000129227	0.00012584	0.807806	-192.194	0.862119	-137.881	0.397781
07/13/15	G20_LBNL_FumSO4_04a_jun2015	215102__G20_LBNL_FumSO4_04a_jun2015.dxf	0.890707	-109.293	1373.3	-146.735	14.488	0.0342184	32	29	0.000132922	0.000129917	0.833979	-166.021	0.890053	-109.947	0.45275	0.402971	0.999266	-0.733947	1384	-185.894	25.417	0.0671552	32	29	0.000126821	0.000123186	0.79077	-209.23	0.843938	-156.062	0.794281	0.670324	0.947492	-52.5077	1458	-159.436	34.334	0.0991412	32	29	0.000130943	0.000127734	0.819965	-180.035	0.875096	-124.904	1.07294
07/03/15	G20_LBNL_FumSO4_04a_jun2015	022102__G20_LBNL_FumSO4_04a_jun2015.dxf	0.889218	-110.782	1372.3	-160.644	9.296	0.0342184	32	29	0.000130755	0.000127526	0.818632	-181.368	0.873673	-126.327	0.2905	0.253802	0.982519	-17.4813	1382.5	-191.016	16.604	0.0671552	32	29	0.000126024	0.000122306	0.785118	-214.882	0.837906	-162.094	0.518875	0.434768	0.942295	-57.7046	1456.3	-168.851	21.855	0.0991412	32	29	0.000129476	0.000126116	0.809576	-190.424	0.864008	-135.992	0.682969
07/08/15	G20_LBNL_FumSO4_04a_jun2015	094050__G20_LBNL_FumSO4_04a_jun2015.dxf	0.889098	-110.902	1373.1	-156.856	13.419	0.0342184	32	29	0.000131345	0.000128178	0.822811	-177.189	0.878134	-121.866	0.419344	0.36824	0.987669	-12.3314	1383.6	-184.641	22.752	0.0671552	32	29	0.000127017	0.000123401	0.792152	-207.848	0.845413	-154.587	0.711	0.601089	0.950866	-49.1336	1457.6	-159.109	30.316	0.0991412	32	29	0.000130994	0.00012779	0.820325	-179.675	0.875481	-124.519	0.947375
07/08/15	G20_LBNL_FumSO4_04b_jun2015	120816__G20_LBNL_FumSO4_04b_jun2015.dxf	0.886282	-113.718	1371.2	-158.064	7.119	0.0342184	32	29	0.000131157	0.00012797	0.821478	-178.522	0.876711	-123.289	0.222469	0.195041	0.989201	-10.7991	1381.1	-188.328	12.105	0.0671552	32	29	0.000126442	0.000122768	0.788084	-211.916	0.841071	-158.929	0.378281	0.318161	0.948988	-51.0121	1455.1	-163.364	16.62	0.0991412	32	29	0.000130331	0.000127059	0.81563	-184.37	0.87047	-129.53	0.519375
07/03/15	G20_LBNL_FumSO4_04b_jun2015	044847__G20_LBNL_FumSO4_04b_jun2015.dxf	0.881684	-118.316	1370.6	-191.513	4.511	0.0342184	32	29	0.000125946	0.00012222	0.784569	-215.431	0.83732	-162.68	0.140969	0.118036	0.949683	-50.3171	1380.2	-194.108	8.371	0.0671552	32	29	0.000125542	0.000121774	0.781706	-218.294	0.834264	-165.736	0.261594	0.218238	0.946217	-53.7832	1454	-174.802	11.476	0.0991412	32	29	0.000128549	0.000125093	0.803009	-196.991	0.857	-143	0.358625
07/13/15	G20_LBNL_FumSO4_04b_jun2015	043949__G20_LBNL_FumSO4_04b_jun2015.dxf	0.872052	-127.948	1369.8	-145.217	2.551	0.0342184	32	29	0.000133158	0.000130178	0.835654	-164.346	0.89184	-108.16	0.0797188	0.0710964	1.02269	22.6913	1379.2	-194.543	4.943	0.0671552	32	29	0.000125474	0.000121699	0.781226	-218.774	0.833752	-166.248	0.154469	0.128789	0.95608	-43.9197	1452.8	-175.933	6.488	0.0991412	32	29	0.000128373	0.000124898	0.801761	-198.239	0.855668	-144.332	0.20275
07/11/15	G20_LBNL_FumSO4_04b_jun2015	041645__G20_LBNL_FumSO4_04b_jun2015.dxf	0.884188	-115.812	1371	-145.008	4.978	0.0342184	32	29	0.000133191	0.000130214	0.835885	-164.115	0.892087	-107.913	0.155562	0.138775	1.00893	8.9329	1380.7	-193.636	9.126	0.0671552	32	29	0.000125615	0.000121855	0.782227	-217.773	0.83482	-165.18	0.285187	0.23808	0.944166	-55.8341	1454.4	-166.289	12.328	0.0991412	32	29	0.000129875	0.000126556	0.812403	-187.597	0.867025	-132.975	0.38525
07/14/15	G20_LBNL_FumSO4_112a_jun2015	020951__G20_LBNL_FumSO4_112a_jun2015.dxf	0.912452	-87.5479	1370.2	-128.382	2.843	0.0286118	32	29	0.000135781	0.000133072	0.854231	-145.769	0.911666	-88.334	0.0888437	0.0809958	0.999138	-0.861559	1379.8	-169.022	6.647	0.071584	32	29	0.00012945	0.000126086	0.809387	-190.613	0.863807	-136.193	0.207719	0.179429	0.946687	-53.3128	1453.6	-143.472	8.586	0.104361	32	29	0.00013343	0.000130478	0.83758	-162.42	0.893895	-106.105	0.268313
07/13/15	G20_LBNL_FumSO4_112a_jun2015	223847__G20_LBNL_FumSO4_112a_jun2015.dxf	0.921214	-78.7856	1370.8	-129.987	4.995	0.0286118	32	29	0.000135531	0.000132796	0.85246	-147.54	0.909776	-90.2241	0.156094	0.14201	0.987583	-12.4167	1380.9	-164.33	11.135	0.071584	32	29	0.000130181	0.000126893	0.814564	-185.436	0.869332	-130.668	0.347969	0.3025	0.943681	-56.3193	1454.8	-134.516	14.456	0.104361	32	29	0.000134825	0.000132018	0.847462	-152.538	0.904442	-95.5576	0.45175
07/11/15	G20_LBNL_FumSO4_112a_jun2015	023834__G20_LBNL_FumSO4_112a_jun2015.dxf	0.923663	-76.337	1372.3	-120.041	9.669	0.0286118	32	29	0.00013708	0.000134506	0.863435	-136.565	0.921489	-78.5113	0.302156	0.278434	0.997646	-2.354	1383.2	-157.506	20.277	0.071584	32	29	0.000131244	0.000128066	0.822094	-177.906	0.877368	-122.632	0.633656	0.55595	0.949879	-50.1206	1457.1	-129.066	26.171	0.104361	32	29	0.000135674	0.000132955	0.853476	-146.524	0.91086	-89.1395	0.817844
07/03/15	G20_LBNL_FumSO4_112a_jun2015	031018__G20_LBNL_FumSO4_112a_jun2015.dxf	0.900214	-99.7864	1369.4	-194.539	1.399	0.0286118	32	29	0.000125475	0.0001217	0.78123	-218.77	0.833757	-166.243	0.0437188	0.0364508	0.926177	-73.8233	1378.6	-176.837	3.556	0.071584	32	29	0.000128232	0.000124743	0.800763	-199.237	0.854603	-145.397	0.111125	0.0949678	0.949334	-50.6659	1452.1	-163.592	4.476	0.104361	32	29	0.000130296	0.00012702	0.815379	-184.621	0.870201	-129.799	0.139875
07/08/15	G20_LBNL_FumSO4_112a_jun2015	102958__G20_LBNL_FumSO4_112a_jun2015.dxf	0.904947	-95.0533	1369.8	-143.919	2.375	0.0286118	32	29	0.00013336	0.000130401	0.837087	-162.913	0.893369	-106.631	0.0742188	0.0663047	0.987206	-12.7937	1379.2	-173.442	5.151	0.071584	32	29	0.000128761	0.000125327	0.80451	-195.49	0.858602	-141.398	0.160969	0.138208	0.948787	-51.2131	1452.8	-148.96	6.506	0.104361	32	29	0.000132575	0.000129535	0.831524	-168.476	0.887433	-112.567	0.203313
07/03/15	G20_LBNL_FumSO4_112b_jun2015	053800__G20_LBNL_FumSO4_112b_jun2015.dxf	0.914447	-85.553	1370.6	-173.008	3.796	0.0286118	32	29	0.000128829	0.000125401	0.804989	-195.011	0.859113	-140.887	0.118625	0.101912	0.939489	-60.5113	1380.4	-170.579	8.816	0.071584	32	29	0.000129207	0.000125819	0.807669	-192.331	0.861973	-138.027	0.2755	0.237474	0.942617	-57.3832	1454.2	-146.385	11.378	0.104361	32	29	0.000132976	0.000129977	0.834366	-165.634	0.890465	-109.535	0.355563
07/08/15	G20_LBNL_FumSO4_112b_jun2015	125726__G20_LBNL_FumSO4_112b_jun2015.dxf	0.91839	-81.6102	1371	-136.198	5.468	0.0286118	32	29	0.000134563	0.000131729	0.845606	-154.394	0.902462	-97.5384	0.170875	0.154208	0.982656	-17.3436	1381.1	-164.384	11.396	0.071584	32	29	0.000130172	0.000126884	0.814505	-185.495	0.869269	-130.731	0.356125	0.309568	0.946514	-53.4862	1455.1	-135.76	15.017	0.104361	32	29	0.000134631	0.000131804	0.84609	-153.91	0.902977	-97.0226	0.469281
07/13/15	G20_LBNL_FumSO4_112b_jun2015	052858__G20_LBNL_FumSO4_112b_jun2015.dxf	0.90572	-94.2801	1370	-122.027	1.908	0.0286118	32	29	0.000136771	0.000134165	0.861243	-138.757	0.91915	-80.8501	0.059625	0.0548043	1.01483	14.8279	1379.2	-172.503	4.711	0.071584	32	29	0.000128907	0.000125488	0.805546	-194.454	0.859707	-140.293	0.147219	0.126565	0.949198	-50.8022	1452.8	-142.46	5.815	0.104361	32	29	0.000133588	0.000130652	0.838697	-161.303	0.895087	-104.913	0.181719
07/11/15	G20_LBNL_FumSO4_112b_jun2015	050551__G20_LBNL_FumSO4_112b_jun2015.dxf	0.918092	-81.9085	1371.2	-124.242	4.801	0.0286118	32	29	0.000136426	0.000133784	0.858799	-141.201	0.916541	-83.4586	0.150031	0.13751	0.998312	-1.68841	1381.1	-166.357	10.576	0.071584	32	29	0.000129865	0.000126544	0.812328	-187.672	0.866945	-133.055	0.3305	0.286525	0.944291	-55.7095	1454.8	-136.797	13.865	0.104361	32	29	0.00013447	0.000131626	0.844946	-155.054	0.901756	-98.2438	0.433281
					iC15_0	iC15_0	iC15_0	iC15_0	iC15_0	iC15_0	iC15_0	iC15_0	iC15_0	iC15_0	iC15_0	iC15_0	iC15_0	iC15_0	iC15_0	iC15_0	aC15_0	aC15_0	aC15_0	aC15_0	aC15_0	aC15_0	aC15_0	aC15_0	aC15_0	aC15_0	aC15_0	aC15_0	aC15_0	aC15_0	aC15_0	aC15_0	iC16_1	iC16_1	iC16_1	iC16_1	iC16_1	iC16_1	iC16_1	iC16_1	iC16_1	iC16_1	iC16_1	iC16_1	iC16_1
FUMARATE ONLY 2015 H isotope FAME data and calculations			Area & #H WghtAvg 2α_l/w	Area WghtAvg 2ε_l/w	Rt	mes dD 2H/1H	Area All	FracAbun_Agilent	#H Totoal	#H no CH3	R_uncorr	R_corrCH3	α_vsmow corr	dD_vsmow corr	α_l/w corr	2eps_l/w	area/#H	(α_l/w)*(area/#H)	α_lip/wgt.avg	2eps_lip/wgt.avg	Rt	d 2H/1H	Area All	FracAbun_Agilent	#H Totoal	#H no CH3	R_uncorr	R_corrCH3	α_vsmow corr	dD_vsmow corr	α_l/w corr	2eps_l/w	area/#H	(α_l/w)*(area/#H)	α_lip/wgt.avg	2eps_lip/wgt.avg	Rt	d 2H/1H	Area All	FracAbun_Agilent	#H Totoal	#H no CH3	R_uncorr	R_corrCH3	α_vsmow corr	dD_vsmow corr	α_l/w corr	2eps_l/w	area/#H
Date	Identifier 1	FileHeader: Filename			1370	1370	1370	1370	1370	1370	1370	1370	1370	1370	1370	1370	1370	1370	1370	1370	1380	1380	1380	1380	1380	1380	1380	1380	1380	1380	1380	1380	1380	1380	1380	1380	1452	1452	1452	1452	1452	1452	1452	1452	1452	1452	1452	1452	1452
07/12/15	G20_LBNL_FumOnly_WTa_jun2015	164503__G20_LBNL_FumOnly_WTa_jun2015.dxf	0.846685	-153.315	1370	-165.798	3.012	0.0576145	32	29	0.000129952	0.00012664	0.812944	-187.056	0.867603	-132.397	0.094125	0.0816632	1.02471	24.706	1378.1	-216.31	2.584	0.0463773	32	29	0.000122083	0.000117958	0.757207	-242.793	0.808119	-191.881	0.08075	0.0652556	0.95445	-45.5503	1452.1	-185.561	4.575	0.0989697	32	29	0.000126873	0.000123243	0.791137	-208.863	0.84433	-155.67	0.142969
07/10/15	G20_LBNL_FumOnly_WTa_jun2015	025150__G20_LBNL_FumOnly_WTa_jun2015.dxf	0.843983	-156.017	1371.2	-173.653	6.323	0.0576145	32	29	0.000128728	0.00012529	0.804277	-195.723	0.858353	-141.647	0.197594	0.169605	1.01703	17.0264	1379.6	-214.291	5.095	0.0463773	32	29	0.000122398	0.000118305	0.759435	-240.565	0.810496	-189.504	0.159219	0.129046	0.960323	-39.6773	1453.6	-191.199	9.18	0.0989697	32	29	0.000125995	0.000122274	0.784916	-215.084	0.83769	-162.31	0.286875
07/08/15	G20_LBNL_FumOnly_WTa_jun2015	144829__G20_LBNL_FumOnly_WTa_jun2015.dxf	0.843081	-156.919	1370	-187.899	3.278	0.0576145	32	29	0.000126509	0.000122841	0.788557	-211.443	0.841576	-158.424	0.102438	0.086209	0.998216	-1.7844	1378.1	-208.235	2.554	0.0463773	32	29	0.000123341	0.000119346	0.766117	-233.883	0.817628	-182.372	0.0798125	0.0652569	0.96981	-30.1903	1452.1	-194.89	4.754	0.0989697	32	29	0.00012542	0.00012164	0.780843	-219.157	0.833344	-166.656	0.148562
07/03/15	G20_LBNL_FumOnly_WTa_jun2015	072917__G20_LBNL_FumOnly_WTa_jun2015.dxf	0.839553	-160.447	1369.8	-225.95	2.495	0.0576145	32	29	0.000120582	0.000116301	0.74657	-253.43	0.796766	-203.234	0.0779688	0.0621229	0.949036	-50.9639	1378.1	-197.73	2.139	0.0463773	32	29	0.000124978	0.000121152	0.777709	-222.291	0.829999	-170.001	0.0668437	0.0554802	0.98862	-11.3797	1451.9	-206.069	3.933	0.0989697	32	29	0.000123679	0.000119718	0.768507	-231.493	0.820179	-179.821	0.122906
07/10/15	G20_LBNL_FumOnly_WTa_jun2015	121727__G20_LBNL_FumOnly_WTa_jun2015.dxf	0.849478	-150.522	1371.7	-167.128	8.361	0.0576145	32	29	0.000129745	0.000126412	0.811477	-188.523	0.866037	-133.963	0.261281	0.226279	1.01949	19.4938	1380	-211.751	6.689	0.0463773	32	29	0.000122793	0.000118741	0.762238	-237.762	0.813487	-186.513	0.209031	0.170044	0.957632	-42.3676	1454.2	-184.421	12.161	0.0989697	32	29	0.000127051	0.000123439	0.792395	-207.605	0.845672	-154.328	0.380031
07/03/15	G20_LBNL_FumOnly_WTb_jun2015	095700__G20_LBNL_FumOnly_WTb_jun2015.dxf	0.833816	-166.184	1370.4	-218.718	3.629	0.0576145	32	29	0.000121708	0.000117544	0.75455	-245.45	0.805283	-194.717	0.113406	0.0913241	0.96578	-34.2197	1378.6	-213.233	2.979	0.0463773	32	29	0.000122563	0.000118487	0.760602	-239.398	0.811742	-188.258	0.0930938	0.0755681	0.973527	-26.473	1452.6	-208.347	5.553	0.0989697	32	29	0.000123324	0.000119327	0.765994	-234.006	0.817496	-182.504	0.173531
07/12/15	G20_LBNL_FumOnly_WTb_jun2015	233205__G20_LBNL_FumOnly_WTb_jun2015.dxf	0.849186	-150.814	1370	-160.268	2.392	0.0576145	32	29	0.000130813	0.000127591	0.819046	-180.954	0.874116	-125.884	0.07475	0.0653402	1.02936	29.3578	1378.1	-202.711	2.053	0.0463773	32	29	0.000124202	0.000120295	0.772213	-227.787	0.824133	-175.867	0.0641562	0.0528733	0.970498	-29.5016	1451.9	-185.498	3.657	0.0989697	32	29	0.000126883	0.000123254	0.791206	-208.794	0.844404	-155.596	0.114281
07/08/15	G20_LBNL_FumOnly_WTb_jun2015	163532__G20_LBNL_FumOnly_WTb_jun2015.dxf	0.841544	-158.456	1370.2	-194.921	3.893	0.0576145	32	29	0.000125415	0.000121634	0.780809	-219.191	0.833307	-166.693	0.121656	0.101377	0.990212	-9.78845	1378.4	-215.725	2.996	0.0463773	32	29	0.000122174	0.000118058	0.757853	-242.147	0.808807	-191.193	0.093625	0.0757246	0.961099	-38.9011	1452.3	-196.59	5.601	0.0989697	32	29	0.000125155	0.000121347	0.778967	-221.033	0.831342	-168.658	0.175031
07/10/15	G20_LBNL_FumOnly_WTb_jun2015	144451__G20_LBNL_FumOnly_WTb_jun2015.dxf	0.848863	-151.137	1372.3	-173.592	11.84	0.0576145	32	29	0.000128738	0.000125301	0.804344	-195.656	0.858425	-141.575	0.37	0.317617	1.01126	11.2642	1380.7	-215.437	9.225	0.0463773	32	29	0.000122219	0.000118108	0.75817	-241.83	0.809147	-190.853	0.288281	0.233262	0.953212	-46.7879	1455.1	-188.272	17.358	0.0989697	32	29	0.000126451	0.000122777	0.788146	-211.854	0.841137	-158.863	0.542438
07/13/15	G20_LBNL_FumOnly_WTb_jun2015	210148__G20_LBNL_FumOnly_WTb_jun2015.dxf	0.849243	-150.757	1372.1	-178.429	9.092	0.0576145	32	29	0.000127984	0.000124469	0.799007	-200.993	0.852729	-147.271	0.284125	0.242282	1.0041	4.10397	1380.2	-210.3	7.027	0.0463773	32	29	0.000123019	0.000118991	0.763839	-236.161	0.815196	-184.804	0.219594	0.179012	0.959909	-40.0913	1454.6	-187.552	13.737	0.0989697	32	29	0.000126563	0.000122901	0.78894	-211.06	0.841985	-158.015	0.429281
07/08/15	G20_LBNL_FumOnly_04a_jun2015	220031__G20_LBNL_FumOnly_04a_jun2015.dxf	0.884465	-115.535	1370.2	-156.44	4.04	0.0478716	32	29	0.00013141	0.000128249	0.82327	-176.73	0.878624	-121.376	0.12625	0.110926	0.993396	-6.6041	1378.8	-177.428	3.787	0.044028	32	29	0.00012814	0.000124641	0.800111	-199.889	0.853907	-146.093	0.118344	0.101055	0.965451	-34.549	1453	-157.404	7.578	0.111405	32	29	0.00013126	0.000128083	0.822207	-177.793	0.877489	-122.511	0.236813
07/03/15	G20_LBNL_FumOnly_04a_jun2015	081832__G20_LBNL_FumOnly_04a_jun2015.dxf	0.881789	-118.211	1370.4	-195.056	3.259														1378.8	-179.016	3.287	0.044028	32	29	0.000127893	0.000124368	0.798359	-201.641	0.852037	-147.963	0.102719	0.0875202	0.96626	-33.7397	1453	-170.273	6.601	0.111405	32	29	0.000129255	0.000125871	0.808006	-191.994	0.862333	-137.667	0.206281
07/10/15	G20_LBNL_FumOnly_04a_jun2015	130636__G20_LBNL_FumOnly_04a_jun2015.dxf	0.883402	-116.598	1370.2	-137.401	4.404	0.0478716	32	29	0.000134376	0.000131522	0.844279	-155.721	0.901045	-98.9551	0.137625	0.124006	1.01997	19.9712	1378.8	-182.747	4.321	0.044028	32	29	0.000127312	0.000123727	0.794242	-205.758	0.847644	-152.356	0.135031	0.114458	0.959522	-40.4783	1453	-152.67	8.306	0.111405	32	29	0.000131997	0.000128897	0.82743	-172.57	0.883063	-116.937	0.259562
07/13/15	G20_LBNL_FumOnly_04a_jun2015	201235__G20_LBNL_FumOnly_04a_jun2015.dxf	0.890089	-109.911	1370.4	-138.09	4.114	0.0478716	32	29	0.000134268	0.000131403	0.843519	-156.481	0.900233	-99.7665	0.128562	0.115736	1.0114	11.3972	1378.8	-177.417	4.143	0.044028	32	29	0.000128142	0.000124643	0.800123	-199.877	0.85392	-146.08	0.129469	0.110556	0.959365	-40.6347	1453.2	-153.301	8.254	0.111405	32	29	0.000131899	0.000128789	0.826734	-173.266	0.88232	-117.68	0.257937
07/12/15	G20_LBNL_FumOnly_04b_jun2015	200152__G20_LBNL_FumOnly_04b_jun2015.dxf	0.879108	-120.892	1370	-144.517	3.335	0.0478716	32	29	0.000133267	0.000130299	0.836427	-163.573	0.892665	-107.335	0.104219	0.0930324	1.01542	15.4213	1378.4	-183.729	3.393	0.044028	32	29	0.000127159	0.000123558	0.793158	-206.842	0.846487	-153.513	0.106031	0.0897541	0.962893	-37.1065	1452.8	-161.2	6.751	0.111405	32	29	0.000130668	0.000127431	0.818018	-181.982	0.873018	-126.982	0.210969
07/10/15	G20_LBNL_FumOnly_04b_jun2015	153359__G20_LBNL_FumOnly_04b_jun2015.dxf	0.866906	-133.094	1369.6	-140.876	1.736	0.0478716	32	29	0.000133834	0.000130924	0.840445	-159.555	0.896953	-103.047	0.05425	0.0486597	1.03466	34.6598	1377.9	-184.796	1.809	0.044028	32	29	0.000126992	0.000123375	0.791981	-208.019	0.845231	-154.769	0.0565312	0.0477819	0.974997	-25.0029	1451.9	-170.034	3.52	0.111405	32	29	0.000129292	0.000125912	0.80827	-191.73	0.862615	-137.385	0.11
07/03/15	G20_LBNL_FumOnly_04b_jun2015	104613__G20_LBNL_FumOnly_04b_jun2015.dxf	0.869266	-130.734	1369.6	-199.696	1.68														1377.9	-180.02	1.783	0.044028	32	29	0.000127736	0.000124196	0.797251	-202.749	0.850855	-149.145	0.0557187	0.0474086	0.978821	-21.1794	1451.7	-184.902	3.583	0.111405	32	29	0.000126976	0.000123357	0.791864	-208.136	0.845106	-154.894	0.111969
07/08/15	G20_LBNL_FumOnly_04b_jun2015	172443__G20_LBNL_FumOnly_04b_jun2015.dxf	0.868362	-131.638	1369.6	-163.957	2.263	0.0478716	32	29	0.000130239	0.000126957	0.814976	-185.024	0.869771	-130.229	0.0707187	0.0615092	1.00162	1.62317	1378.1	-184.398	2.137	0.044028	32	29	0.000127054	0.000123443	0.79242	-207.58	0.845699	-154.301	0.0667813	0.0564769	0.973902	-26.0981	1452.1	-171.373	4.357	0.111405	32	29	0.000129084	0.000125682	0.806793	-193.207	0.861038	-138.962	0.136156
07/09/15	G20_LBNL_FumOnly_112a_jun2015	035707__G20_LBNL_FumOnly_112a_jun2015.dxf	0.911229	-88.7706	1369.6	-121.966	1.78	0.0327322	32	29	0.00013678	0.000134175	0.861311	-138.689	0.919222	-80.7783	0.055625	0.0511317	1.00877	8.77089	1377.9	-147.613	1.994	0.0417108	32	29	0.000132785	0.000129766	0.833011	-166.989	0.889019	-110.981	0.0623125	0.055397	0.975626	-24.3744	1452.3	-133.053	5.194	0.122073	32	29	0.000135053	0.000132269	0.849077	-150.923	0.906165	-93.8348	0.162312
07/10/15	G20_LBNL_FumOnly_112a_jun2015	135430__G20_LBNL_FumOnly_112a_jun2015.dxf	0.910569	-89.4314	1369.4	-110.704	1.875	0.0327322	32	29	0.000138535	0.000136111	0.873738	-126.262	0.932484	-67.5157	0.0585938	0.0546378	1.02407	24.0681	1377.9	-155.269	2.27	0.0417108	32	29	0.000131592	0.00012845	0.824563	-175.437	0.880003	-119.997	0.0709375	0.0624252	0.966432	-33.5679	1452.6	-128.41	5.626	0.122073	32	29	0.000135776	0.000133067	0.8542	-145.8	0.911633	-88.367	0.175813
07/12/15	G20_LBNL_FumOnly_112a_jun2015	182328__G20_LBNL_FumOnly_112a_jun2015.dxf	0.91611	-83.8897	1369.8	-116.454	2.812	0.0327322	32	29	0.000137639	0.000135122	0.867393	-132.607	0.925713	-74.2871	0.087875	0.081347	1.01048	10.4819	1378.6	-156.418	3.369	0.0417108	32	29	0.000131413	0.000128253	0.823295	-176.705	0.87865	-121.35	0.105281	0.0925053	0.959109	-40.891	1453.2	-132.33	8.372	0.122073	32	29	0.000135166	0.000132393	0.849875	-150.125	0.907017	-92.9833	0.261625
07/10/15	G20_LBNL_FumOnly_112b_jun2015	162307__G20_LBNL_FumOnly_112b_jun2015.dxf	0.913828	-86.1716	1370	-110.203	2.749	0.0327322	32	29	0.000138613	0.000136197	0.874291	-125.709	0.933074	-66.9257	0.0859063	0.0801569	1.02106	21.0607	1378.6	-158.279	3.258	0.0417108	32	29	0.000131123	0.000127933	0.821241	-178.759	0.876458	-123.542	0.101813	0.0892344	0.959106	-40.8943	1453.2	-129.09	8.018	0.122073	32	29	0.00013567	0.00013295	0.85345	-146.55	0.910832	-89.1678	0.250563
07/12/15	G20_LBNL_FumOnly_112b_jun2015	205104__G20_LBNL_FumOnly_112b_jun2015.dxf	0.914414	-85.5861	1369.6	-111.796	2.209	0.0327322	32	29	0.000138364	0.000135923	0.872533	-127.467	0.931198	-68.8017	0.0690313	0.0642818	1.01836	18.3553	1378.1	-155.136	2.708	0.0417108	32	29	0.000131613	0.000128473	0.824709	-175.291	0.880159	-119.841	0.084625	0.0744835	0.962539	-37.4606	1452.8	-132.717	6.822	0.122073	32	29	0.000135105	0.000132327	0.849448	-150.552	0.906561	-93.4391	0.213188
					iC15_0	iC15_0	iC15_0	iC15_0	iC15_0	iC15_0	iC15_0	iC15_0	iC15_0	iC15_0	iC15_0	iC15_0	iC15_0	iC15_0	iC15_0	iC15_0	aC15_0	aC15_0	aC15_0	aC15_0	aC15_0	aC15_0	aC15_0	aC15_0	aC15_0	aC15_0	aC15_0	aC15_0	aC15_0	aC15_0	aC15_0	aC15_0	iC16_1	iC16_1	iC16_1	iC16_1	iC16_1	iC16_1	iC16_1	iC16_1	iC16_1	iC16_1	iC16_1	iC16_1	iC16_1
PYRUVATE ONLY 2015 H isotope FAME data and calculations			Area & #H WghtAvg 2α_l/w	Area WghtAvg 2ε_l/w	Rt	mes dD 2H/1H	Area All	FracAbun_Agilent	#H Totoal	#H no CH3	R_uncorr	R_corrCH3	α_vsmow corr	dD_vsmow corr	α_l/w corr	2eps_l/w	area/#H	(α_l/w)*(area/#H)	α_lip/wgt.avg	2eps_lip/wgt.avg	Rt	d 2H/1H	Area All	FracAbun_Agilent	#H Totoal	#H no CH3	R_uncorr	R_corrCH3	α_vsmow corr	dD_vsmow corr	α_l/w corr	2eps_l/w	area/#H	(α_l/w)*(area/#H)	α_lip/wgt.avg	2eps_lip/wgt.avg	Rt	d 2H/1H	Area All	FracAbun_Agilent	#H Totoal	#H no CH3	R_uncorr	R_corrCH3	α_vsmow corr	dD_vsmow corr	α_l/w corr	2eps_l/w	area/#H
Date	Identifier 1	FileHeader: Filename			1370	1370	1370	1370	1370	1370	1370	1370	1370	1370	1370	1370	1370	1370	1370	1370	1380	1380	1380	1380	1380	1380	1380	1380	1380	1380	1380	1380	1380	1380	1380	1380	1452	1452	1452	1452	1452	1452	1452	1452	1452	1452	1452	1452	1452
07/11/15	G20_LBNL_PyruOnly_WTa_jun2015	221032__G20_LBNL_PyruOnly_WTa_jun2015.dxf	0.814109	-185.891	1370.4	-185.837	3.964	0.0672422	32	29	0.00012683	0.000123196	0.790832	-209.168	0.844005	-155.995	0.123875	0.104551	1.03672	36.7215	1378.1	-264.057	1.86	0.0266235	32	29	0.000114645	0.00010975	0.704521	-295.479	0.75189	-248.11	0.058125	0.0437036	0.923573	-76.4266	1450.9	-205.196	1.195	0.0278824	32	29	0.000123815	0.000119868	0.769471	-230.529	0.821207	-178.793	0.0373438
07/07/15	G20_LBNL_PyruOnly_WTa_jun2015	205551__G20_LBNL_PyruOnly_WTa_jun2015.dxf	0.810437	-189.563	1370.6	-200.038	5.588	0.0672422	32	29	0.000124618	0.000120755	0.775162	-224.838	0.827281	-172.719	0.174625	0.144464	1.02078	20.7837	1378.4	-265.29	2.633	0.0266235	32	29	0.000114453	0.000109538	0.70316	-296.84	0.750438	-249.562	0.0822813	0.061747	0.925967	-74.0334	1451.1	-242.256	1.77	0.0278824	32	29	0.000118041	0.000113498	0.728577	-271.423	0.777563	-222.437	0.0553125
07/09/15	G20_LBNL_PyruOnly_WTa_jun2015	142825__G20_LBNL_PyruOnly_WTa_jun2015.dxf	0.808009	-191.991	1371.2	-200.888	6.925	0.0672422	32	29	0.000124486	0.000120609	0.774224	-225.776	0.82628	-173.72	0.216406	0.178812	1.02261	22.6126	1378.8	-266.782	3.048	0.0266235	32	29	0.000114221	0.000109282	0.701514	-298.486	0.748681	-251.319	0.09525	0.0713118	0.926575	-73.4252	1451.3	-239.529	2.142	0.0278824	32	29	0.000118466	0.000113966	0.731586	-268.414	0.780775	-219.225	0.0669375
07/13/15	G20_LBNL_PyruOnly_WTa_jun2015	192318__G20_LBNL_PyruOnly_WTa_jun2015.dxf	0.816071	-183.929	1371.5	-193.307	6.966	0.0672422	32	29	0.000125667	0.000121912	0.78259	-217.41	0.835208	-164.792	0.217688	0.181814	1.02345	23.4499	1379	-265.384	3.221	0.0266235	32	29	0.000114438	0.000109522	0.703056	-296.944	0.750327	-249.673	0.100656	0.0755251	0.919438	-80.5616	1451.5	-221.238	2.234	0.0278824	32	29	0.000121316	0.000117111	0.751769	-248.231	0.802315	-197.685	0.0698125
07/13/15	G20_LBNL_PyruOnly_WTa_jun2015	071958__G20_LBNL_PyruOnly_WTa_jun2015.dxf	0.813549	-186.451	1370.2	-188.136	3.225	0.0672422	32	29	0.000126472	0.000122801	0.788296	-211.704	0.841297	-158.703	0.100781	0.084787	1.03411	34.1083	1377.9	-269.93	1.524	0.0266235	32	29	0.00011373	0.000108741	0.69804	-301.96	0.744973	-255.027	0.047625	0.0354794	0.915709	-84.2913	1450.9	-178.836	0.987	0.0278824	32	29	0.000127921	0.000124399	0.798558	-201.442	0.852249	-147.751	0.0308437
07/12/15	G20_LBNL_PyruOnly_WTb_jun2015	003754__G20_LBNL_PyruOnly_WTb_jun2015.dxf	0.83059	-169.41	1370.2	-170.581	3.341	0.0672422	32	29	0.000129207	0.000125818	0.807667	-192.333	0.861971	-138.029	0.104406	0.0899951	1.03778	37.7813	1377.9	-243.151	1.51	0.0266235	32	29	0.000117902	0.000113344	0.727589	-272.411	0.776509	-223.491	0.0471875	0.0366415	0.934889	-65.111	1451.1	-192.879	1.232	0.0278824	32	29	0.000125733	0.000121985	0.783062	-216.938	0.835712	-164.288	0.0385
07/09/15	G20_LBNL_PyruOnly_WTb_jun2015	165512__G20_LBNL_PyruOnly_WTb_jun2015.dxf	0.822387	-177.613	1369.8	-185.393	3.106	0.0672422	32	29	0.000126899	0.000123272	0.791322	-208.678	0.844528	-155.472	0.0970625	0.081972	1.02692	26.9229	1377.7	-244.426	1.303	0.0266235	32	29	0.000117703	0.000113125	0.726182	-273.818	0.775008	-224.992	0.0407187	0.0315574	0.942389	-57.6111	1450.7	-205.712	1.127	0.0278824	32	29	0.000123734	0.000119779	0.768901	-231.099	0.820599	-179.401	0.0352188
07/07/15	G20_LBNL_PyruOnly_WTb_jun2015	232558__G20_LBNL_PyruOnly_WTb_jun2015.dxf	0.826446	-173.554	1369.6	-179.218	3.012	0.0672422	32	29	0.000127861	0.000124334	0.798136	-201.864	0.8518	-148.2	0.094125	0.0801756	1.03068	30.6775	1377.5	-248.902	1.376	0.0266235	32	29	0.000117006	0.000112355	0.721243	-278.757	0.769737	-230.263	0.043	0.0330987	0.931382	-68.6183	1450.5	-223.575	1.094	0.0278824	32	29	0.000120951	0.000116709	0.74919	-250.81	0.799563	-200.437	0.0341875
07/13/15	G20_LBNL_PyruOnly_WTb_jun2015	094725__G20_LBNL_PyruOnly_WTb_jun2015.dxf	0.824154	-175.846	1370.6	-178.722	4.538	0.0672422	32	29	0.000127939	0.000124419	0.798683	-201.317	0.852384	-147.616	0.141813	0.120879	1.03425	34.2532	1378.1	-251.6	2.019	0.0266235	32	29	0.000116586	0.000111892	0.718266	-281.734	0.76656	-233.44	0.0630938	0.0483651	0.930117	-69.8828	1451.1	-204.381	1.69	0.0278824	32	29	0.000123942	0.000120008	0.77037	-229.63	0.822167	-177.833	0.0528125
07/09/15	G20_LBNL_PyruOnly_04a_jun2015	151453__G20_LBNL_PyruOnly_04a_jun2015.dxf	0.82497	-175.03	1371.5	-181.408	8.112	0.070467	32	29	0.00012752	0.000123957	0.79572	-204.28	0.84922	-150.78	0.2535	0.215277	1.0294	29.3952	1379.2	-256.961	3.769	0.0264576	32	29	0.000115751	0.00011097	0.712351	-287.649	0.760246	-239.754	0.117781	0.0895428	0.921544	-78.4562	1451.9	-203.067	4.075	0.0364781	32	29	0.000124146	0.000120234	0.77182	-228.18	0.823714	-176.286	0.127344
07/07/15	G20_LBNL_PyruOnly_04a_jun2015	214740__G20_LBNL_PyruOnly_04a_jun2015.dxf	0.831353	-168.647	1370.8	-176.781	6.453	0.070467	32	29	0.000128241	0.000124753	0.800825	-199.175	0.854669	-145.331	0.201656	0.172349	1.02805	28.0469	1378.8	-253.703	3.082	0.0264576	32	29	0.000116258	0.00011153	0.715946	-284.054	0.764083	-235.917	0.0963125	0.0735907	0.919084	-80.9158	1451.5	-204.669	3.25	0.0364781	32	29	0.000123897	0.000119959	0.770052	-229.948	0.821827	-178.173	0.101562
07/11/15	G20_LBNL_PyruOnly_04a_jun2015	225940__G20_LBNL_PyruOnly_04a_jun2015.dxf	0.828365	-171.635	1370.6	-171.283	4.75	0.070467	32	29	0.000129098	0.000125698	0.806892	-193.108	0.861144	-138.856	0.148438	0.127826	1.03957	39.5713	1378.4	-252.2	2.329	0.0264576	32	29	0.000116492	0.000111788	0.717604	-282.396	0.765853	-234.147	0.0727813	0.0557397	0.924536	-75.4639	1451.3	-192.048	2.408	0.0364781	32	29	0.000125863	0.000122128	0.783979	-216.021	0.83669	-163.31	0.07525
07/13/15	G20_LBNL_PyruOnly_04a_jun2015	080907__G20_LBNL_PyruOnly_04a_jun2015.dxf	0.828293	-171.707	1370.6	-175.208	4.99	0.070467	32	29	0.000128486	0.000125023	0.802561	-197.439	0.856522	-143.478	0.155938	0.133564	1.03408	34.0808	1378.6	-257.236	2.451	0.0264576	32	29	0.000115708	0.000110923	0.712047	-287.953	0.759922	-240.078	0.0765938	0.0582053	0.917456	-82.5439	1451.5	-184.6	2.555	0.0364781	32	29	0.000127023	0.000123409	0.792197	-207.803	0.845461	-154.539	0.0798438
07/08/15	G20_LBNL_PyruOnly_04b_jun2015	001505__G20_LBNL_PyruOnly_112A_was04B_jun2015.dxf	0.828942	-171.058	1370.4	-176.927	5.196	0.0778656	32	29	0.000128218	0.000124727	0.800664	-199.336	0.854497	-145.503	0.162375	0.138749	1.03083	30.8288	1378.1	-255.825	2.31	0.0269557	32	29	0.000115928	0.000111165	0.713604	-286.396	0.761584	-238.416	0.0721875	0.0549769	0.918742	-81.2579	1451.3	-205.48	2.552	0.0338659	32	29	0.00012377	0.000119819	0.769157	-230.843	0.820872	-179.128	0.07975
07/12/15	G20_LBNL_PyruOnly_04b_jun2015	012701__G20_LBNL_PyruOnly_112A_was04B_jun2015.dxf	0.822897	-177.103	1370.2	-172.524	3.535	0.0778656	32	29	0.000128904	0.000125484	0.805523	-194.477	0.859683	-140.317	0.110469	0.0949681	1.0447	44.7024	1377.9	-258.334	1.612	0.0269557	32	29	0.000115537	0.000110734	0.710836	-289.164	0.758629	-241.371	0.050375	0.038216	0.921901	-78.0994	1451.1	-213.489	1.542	0.0338659	32	29	0.000122523	0.000118443	0.76032	-239.68	0.811441	-188.559	0.0481875
07/13/15	G20_LBNL_PyruOnly_04b_jun2015	103635__G20_LBNL_PyruOnly_112A_was04B_jun2015.dxf	0.822826	-177.174	1370.2	-174.203	4.022	0.0778656	32	29	0.000128643	0.000125196	0.80367	-196.33	0.857705	-142.295	0.125688	0.107803	1.04239	42.3903	1378.1	-252.679	1.827	0.0269557	32	29	0.000116418	0.000111706	0.717076	-282.924	0.765289	-234.711	0.0570937	0.0436932	0.930074	-69.9257	1451.1	-200.218	1.77	0.0338659	32	29	0.00012459	0.000120724	0.774964	-225.036	0.827069	-172.931	0.0553125
07/09/15	G20_LBNL_PyruOnly_04b_jun2015	174420__G20_LBNL_PyruOnly_112A_was04B_jun2015.dxf	0.823036	-176.964	1371	-180.508	5.797	0.0778656	32	29	0.00012766	0.000124112	0.796713	-203.287	0.85028	-149.72	0.181156	0.154034	1.0331	33.1027	1378.8	-255.432	2.477	0.0269557	32	29	0.000115989	0.000111233	0.714038	-285.962	0.762047	-237.953	0.0774062	0.0589872	0.925898	-74.1022	1451.7	-196.093	2.789	0.0338659	32	29	0.000125233	0.000121433	0.779515	-220.485	0.831927	-168.073	0.0871563
07/11/15	G20_LBNL_PyruOnly_112a_jun2015	234847__G20_LBNL_PyruOnly_04B_was112A_jun2015.dxf	0.824366	-175.634	1370.6	-174.385	5.172	0.070467	32	29	0.000128614	0.000125164	0.803469	-196.531	0.857491	-142.509	0.161625	0.138592	1.04018	40.183	1378.4	-257.182	2.186	0.0264576	32	29	0.000115716	0.000110932	0.712107	-287.893	0.759986	-240.014	0.0683125	0.0519165	0.921904	-78.0958	1451.5	-218.706	2.394	0.0364781	32	29	0.00012171	0.000117546	0.754563	-245.437	0.805297	-194.703	0.0748125
07/13/15	G20_LBNL_PyruOnly_112a_jun2015	085815__G20_LBNL_PyruOnly_04B_was112A_jun2015.dxf	0.828458	-171.542	1370.6	-173.056	4.573	0.070467	32	29	0.000128821	0.000125393	0.804936	-195.064	0.859056	-140.944	0.142906	0.122764	1.03693	36.9337	1378.4	-256.326	1.938	0.0264576	32	29	0.00011585	0.000111079	0.713051	-286.949	0.760994	-239.006	0.0605625	0.0460877	0.918567	-81.4332	1451.5	-191.416	2.142	0.0364781	32	29	0.000125961	0.000122237	0.784676	-215.324	0.837435	-162.565	0.0669375
07/09/15	G20_LBNL_PyruOnly_112a_jun2015	160604__G20_LBNL_PyruOnly_04B_was112A_jun2015.dxf	0.826588	-173.412	1371.5	-179.175	8.814	0.070467	32	29	0.000127868	0.000124341	0.798184	-201.816	0.85185	-148.15	0.275438	0.234631	1.03056	30.5616	1379	-257.818	3.541	0.0264576	32	29	0.000115617	0.000110823	0.711405	-288.595	0.759237	-240.763	0.110656	0.0840143	0.918519	-81.481	1451.9	-192.087	4.47	0.0364781	32	29	0.000125857	0.000122122	0.783936	-216.064	0.836644	-163.356	0.139687
07/07/15	G20_LBNL_PyruOnly_112a_jun2015	223650__G20_LBNL_PyruOnly_04B_was112A_jun2015.dxf	0.829561	-170.439	1371	-176.594	7.3	0.070467	32	29	0.00012827	0.000124785	0.801032	-198.968	0.85489	-145.11	0.228125	0.195022	1.03053	30.5325	1378.8	-251.657	3.009	0.0264576	32	29	0.000116577	0.000111882	0.718203	-281.797	0.766492	-233.508	0.0940312	0.0720742	0.923974	-76.0264	1451.7	-196.92	3.754	0.0364781	32	29	0.000125104	0.000121291	0.778603	-221.397	0.830953	-169.047	0.117313
07/11/15	G20_LBNL_PyrusOnly_112b_jun2015	133636__G20_LBNL_PyruOnly_112b_jun2015.dxf	0.821278	-178.722	1370	-173.601	3.044	0.0778656	32	29	0.000128736	0.000125299	0.804334	-195.666	0.858414	-141.586	0.095125	0.0816567	1.04522	45.2174	1377.9	-259.906	1.24	0.0269557	32	29	0.000115292	0.000110464	0.709101	-290.899	0.756778	-243.222	0.03875	0.0293252	0.921464	-78.5362	1450.9	-203.298	1.051	0.0338659	32	29	0.00012411	0.000120194	0.771565	-228.435	0.823442	-176.558	0.0328437
07/13/15	G20_LBNL_PyruOnly_112b_jun2015	113443__G20_LBNL_PyruOnly_112b_jun2015.dxf	0.821721	-178.279	1371	-176.163	5.523	0.0778656	32	29	0.000128337	0.000124859	0.801507	-198.493	0.855397	-144.603	0.172594	0.147636	1.04098	40.9828	1378.8	-261.679	2.263	0.0269557	32	29	0.000115016	0.000110159	0.707145	-292.855	0.75469	-245.31	0.0707187	0.0533707	0.918427	-81.5734	1451.5	-199.718	2.36	0.0338659	32	29	0.000124668	0.00012081	0.775515	-224.485	0.827658	-172.342	0.07375
07/08/15	G20_LBNL_PyrusOnly_112b_jun2015	010411__G20_LBNL_PyruOnly_112b_jun2015.dxf	0.824553	-175.447	1370	-179.106	4.18	0.0778656	32	29	0.000127879	0.000124353	0.79826	-201.74	0.851931	-148.069	0.130625	0.111284	1.0332	33.2042	1377.9	-258.864	1.719	0.0269557	32	29	0.000115454	0.000110643	0.710251	-289.749	0.758005	-241.995	0.0537188	0.0407191	0.919293	-80.7075	1450.9	-196.107	1.73	0.0338659	32	29	0.00012523	0.000121431	0.7795	-220.5	0.83191	-168.09	0.0540625
07/12/15	G20_LBNL_PyruOnly_112b_jun2015	021607__G20_LBNL_PyruOnly_112b_jun2015.dxf	0.820128	-179.872	1371	-178.464	6.573	0.0778656	32	29	0.000127979	0.000124463	0.798968	-201.032	0.852687	-147.313	0.205406	0.175147	1.0397	39.7001	1378.8	-265.988	2.701	0.0269557	32	29	0.000114344	0.000109418	0.70239	-297.61	0.749616	-250.384	0.0844063	0.0632723	0.914023	-85.9775	1451.7	-195.816	2.739	0.0338659	32	29	0.000125276	0.000121481	0.779821	-220.179	0.832253	-167.747	0.0855937
[truncated: 200 more columns]
